# Supplementary material for: Thulium nickel/lithium distannide, TmNi1−xLixSn2 (x = 0.035)
Source: Acta Crystallogr Sect E Struct Rep Online. 2013 Oct 12;69(Pt 11):i76. doi: 10.1107/S1600536813027335 (PMC3884236; doi:10.1107/S1600536813027335)
Supplement: Supplementary file 1 [file e-69-00i76-sup1.cif]

##############################################################################
#                                                                            #
# This CIF contains the data in a paper accepted for publication in          #
# Acta Crystallographica Section E. It conforms to the requirements of       #
# Notes for Authors for Acta Crystallographica Section E, and has been       #
# peer reviewed under the auspices of the IUCr Commission on Journals.       #
#                                                                            #
# Full details of the Crystallographic Information File format               #
# are given in the paper "The Crystallographic Information File (CIF):       #
# a New Standard Archive File for Crystallography" by S. R. Hall, F. H.      #
# Allen and I. D. Brown [Acta Cryst. (1991), A47, 655-685].                  #
#                                                                            #
# The current version of the core CIF dictionary is obtainable from          #
# ftp://ftp.iucr.org/pub/cif_core.dic.                                       #
#                                                                            #
# Software is freely available for graphical display of the structure(s)     #
# in this CIF. For information consult the CIF software page                 #
# http://www.iucr.org/resources/cif/software.                                #
#                                                                            #
# This file may be used for bona fide research purposes within the           #
# scientific community so long as proper attribution is given to the journal # 
# article from which it was obtained.                                        #
#                                                                            #
##############################################################################
data_I
_audit_creation_method     SHELXL-97
_database_code_depnum_ccdc_archive     'CCDC 964950'
_chemical_name_systematic
;
Thulium nickel/lithium distannide
;
_chemical_name_common     ?
_chemical_formula_moiety     'Ni0.965 Sn2 Tm, 0.035(Li)'
_chemical_formula_sum     'Li0.035 Ni0.965 Sn2 Tm'
_chemical_formula_iupac     'Tm Ni0.965 Li0.035 Sn2'
_chemical_formula_weight     463.23
_chemical_melting_point     ?
_symmetry_cell_setting     orthorhombic
_symmetry_space_group_name_H-M     'P n m a'
_symmetry_space_group_name_Hall     '-P 2ac 2n'
loop_
    _symmetry_equiv_pos_as_xyz
    'x, y, z'
    '-x+1/2, -y, z+1/2'
    '-x, y+1/2, -z'
    'x+1/2, -y+1/2, -z+1/2'
    '-x, -y, -z'
    'x-1/2, y, -z-1/2'
    'x, -y-1/2, z'
    '-x-1/2, y-1/2, z-1/2'
_cell_length_a     16.0285(11)
_cell_length_b     4.3862(4)
_cell_length_c     14.3684(10)
_cell_angle_alpha     90.00
_cell_angle_beta     90.00
_cell_angle_gamma     90.00
_cell_volume     1010.16(14)
_cell_formula_units_Z     12
_cell_measurement_reflns_used     1304
_cell_measurement_theta_min     3.81
_cell_measurement_theta_max     27.49
_cell_measurement_temperature     293(2)
_cell_special_details     ?
_exptl_crystal_description     'prism'
_exptl_crystal_colour     'metallic dark gray'
_exptl_crystal_size_max     0.07
_exptl_crystal_size_mid     0.03
_exptl_crystal_size_min     0.02
_exptl_crystal_density_diffrn     9.138
_exptl_crystal_density_meas     ?
_exptl_crystal_density_method     'not measured'
_exptl_crystal_F_000     2353.5
_exptl_absorpt_coefficient_mu     45.771
_exptl_absorpt_correction_type     analytical
_exptl_absorpt_process_details     '(CrysAlis RED; Oxford Diffraction, 2008)'
_exptl_absorpt_correction_T_min     0.213
_exptl_absorpt_correction_T_max     0.403
_exptl_special_details     ?
_diffrn_ambient_temperature     293(2)
_diffrn_radiation_type     MoK\a
_diffrn_radiation_wavelength     0.71073
_diffrn_radiation_source     'fine-focus sealed tube'
_diffrn_radiation_monochromator     graphite
_diffrn_measurement_device_type     'Oxford Diffraction Xcalibur3 CCD'
_diffrn_measurement_method     '\w scans'
_diffrn_detector_area_resol_mean     0
_diffrn_reflns_number     6737
_diffrn_reflns_av_R_equivalents     0.0341
_diffrn_reflns_av_sigmaI/netI     0.0244
_diffrn_reflns_theta_min     3.81
_diffrn_reflns_theta_max     27.49
_diffrn_reflns_theta_full     27.49
_diffrn_measured_fraction_theta_max     0.995
_diffrn_measured_fraction_theta_full     0.995
_diffrn_reflns_limit_h_min     -20
_diffrn_reflns_limit_h_max     20
_diffrn_reflns_limit_k_min     -3
_diffrn_reflns_limit_k_max     5
_diffrn_reflns_limit_l_min     -18
_diffrn_reflns_limit_l_max     18
_diffrn_standards_number     0
_diffrn_standards_interval_count     0
_diffrn_standards_interval_time     0
_diffrn_standards_decay_%     0
_refine_special_details
;
Refinement of <i>F</i>^2^ against ALL reflections. The weighted <i>R</i>-factor
<i>wR</i> and goodness of fit <i>S</i> are based on <i>F</i>^2^, conventional
<i>R</i>-factors <i>R</i> are based on <i>F</i>, with <i>F</i> set to zero for
negative <i>F</i>^2^. The threshold expression of <i>F</i>^2^ >
\s(<i>F</i>^2^) is used only for calculating <i>R</i>-factors(gt) <i>etc</i>.
and is not relevant to the choice of reflections for refinement.
<i>R</i>-factors based on <i>F</i>^2^ are statistically about twice as large
as those based on <i>F</i>, and <i>R</i>- factors based on ALL data will be
even larger.
;
_reflns_number_total     1304
_reflns_number_gt     1096
_reflns_threshold_expression     I>2sigma(I)
_refine_ls_structure_factor_coef     Fsqd
_refine_ls_matrix_type     full
_refine_ls_R_factor_all     0.0381
_refine_ls_R_factor_gt     0.0264
_refine_ls_wR_factor_gt     0.0522
_refine_ls_wR_factor_ref     0.0598
_refine_ls_goodness_of_fit_ref     1.184
_refine_ls_restrained_S_all     1.184
_refine_ls_number_reflns     1304
_refine_ls_number_parameters     76
_refine_ls_number_restraints     0
_refine_ls_weighting_scheme     calc
_refine_ls_weighting_details
        'calc w=1/[\s^2^(Fo^2^)+(0.0230P)^2^+11.3465P] where P=(Fo^2^+2Fc^2^)/3'
_atom_sites_solution_primary     direct
_atom_sites_solution_secondary     difmap
_refine_ls_shift/su_max     0.006
_refine_ls_shift/su_mean     0.000
_refine_diff_density_max     2.071
_refine_diff_density_min     -2.127
_refine_ls_extinction_method     'SHELXL97 (Sheldrick, 2008)'
_refine_ls_extinction_coef     0.00030(3)
_refine_ls_extinction_expression
                                  'Fc^*^=kFc[1+0.001xFc^2^\l^3^/sin(2\q)]^-1/4^'
loop_
    _atom_type_symbol
    _atom_type_description
    _atom_type_scat_dispersion_real
    _atom_type_scat_dispersion_imag
    _atom_type_scat_source
    'Ni' 'Ni' 0.3393 1.1124
                         'International Tables Vol C Tables 4.2.6.8 and 6.1.1.4'
    'Sn' 'Sn' -0.6537 1.4246
                         'International Tables Vol C Tables 4.2.6.8 and 6.1.1.4'
    'Tm' 'Tm' -0.3139 5.2483
                         'International Tables Vol C Tables 4.2.6.8 and 6.1.1.4'
    'Li' 'Li' -0.0003 0.0001
                         'International Tables Vol C Tables 4.2.6.8 and 6.1.1.4'
_computing_data_collection     'CrysAlis CCD (Oxford Diffraction, 2008)'
_computing_cell_refinement     'CrysAlis CCD (Oxford Diffraction, 2008)'
_computing_data_reduction     'CrysAlis RED (Oxford Diffraction, 2008)'
_computing_structure_solution     'SHELXS97 (Sheldrick, 2008)'
_computing_structure_refinement     'SHELXL97 (Sheldrick, 2008)'
_computing_molecular_graphics     'DIAMOND (Brandenburg, 2006)'
_computing_publication_material     'SHELXL97 (Sheldrick, 2008)'
loop_
    _atom_site_type_symbol
    _atom_site_label
    _atom_site_fract_x
    _atom_site_fract_y
    _atom_site_fract_z
    _atom_site_U_iso_or_equiv
    _atom_site_adp_type
    _atom_site_calc_flag
    _atom_site_refinement_flags
    _atom_site_occupancy
    _atom_site_symmetry_multiplicity
    _atom_site_disorder_assembly
    _atom_site_disorder_group
    Tm Tm1 0.35386(4) 0.2500 0.10177(4) 0.01166(15) Uani d S 1 2 . .
    Tm Tm2 0.15061(4) 0.2500 -0.02797(4) 0.01120(15) Uani d S 1 2 . .
    Tm Tm3 0.12704(4) 0.2500 0.22713(4) 0.01269(15) Uani d S 1 2 . .
    Sn Sn4 0.02119(5) -0.2500 -0.07931(6) 0.0105(2) Uani d S 1 2 . .
    Sn Sn5 0.46864(6) -0.2500 0.23607(7) 0.0158(2) Uani d S 1 2 . .
    Sn Sn6 0.21452(6) -0.2500 0.10507(6) 0.0129(2) Uani d S 1 2 . .
    Sn Sn7 0.32559(6) 0.2500 -0.13071(6) 0.0118(2) Uani d S 1 2 . .
    Sn Sn8 0.31632(6) 0.2500 0.32114(7) 0.0157(2) Uani d S 1 2 . .
    Sn Sn9 0.45722(6) -0.2500 -0.05229(7) 0.0154(2) Uani d S 1 2 . .
    Ni Ni10 0.29945(11) -0.2500 -0.04622(13) 0.0133(4) Uani d S 1 2 . .
    Ni Ni11 0.05291(10) -0.2500 0.10639(12) 0.0122(4) Uani d S 1 2 . .
    Ni Ni12 0.30709(12) -0.2500 0.24440(14) 0.0162(7) Uani d SP 0.895(8) 2 . .
    Li Li12 0.30709(12) -0.2500 0.24440(14) 0.0162(7) Uani d SP 0.105(8) 2 . .
loop_
    _atom_site_aniso_label
    _atom_site_aniso_U_11
    _atom_site_aniso_U_22
    _atom_site_aniso_U_33
    _atom_site_aniso_U_12
    _atom_site_aniso_U_13
    _atom_site_aniso_U_23
    Tm1 0.0109(3) 0.0140(3) 0.0100(3) 0.000 0.0005(2) 0.000
    Tm2 0.0107(3) 0.0124(3) 0.0105(3) 0.000 0.0011(2) 0.000
    Tm3 0.0157(3) 0.0136(3) 0.0087(3) 0.000 -0.0028(2) 0.000
    Sn4 0.0092(4) 0.0106(4) 0.0117(4) 0.000 0.0002(3) 0.000
    Sn5 0.0162(5) 0.0174(4) 0.0138(5) 0.000 -0.0035(4) 0.000
    Sn6 0.0117(5) 0.0124(4) 0.0145(5) 0.000 0.0009(3) 0.000
    Sn7 0.0140(5) 0.0106(4) 0.0107(5) 0.000 0.0014(3) 0.000
    Sn8 0.0114(5) 0.0231(5) 0.0127(5) 0.000 -0.0001(3) 0.000
    Sn9 0.0087(5) 0.0174(5) 0.0201(5) 0.000 -0.0015(4) 0.000
    Ni10 0.0117(9) 0.0143(8) 0.0138(9) 0.000 -0.0009(7) 0.000
    Ni11 0.0116(8) 0.0124(8) 0.0127(9) 0.000 -0.0004(6) 0.000
    Ni12 0.0220(12) 0.0148(11) 0.0117(11) 0.000 -0.0044(8) 0.000
    Li12 0.0220(12) 0.0148(11) 0.0117(11) 0.000 -0.0044(8) 0.000
_geom_special_details
;
All e.s.d.'s (except the e.s.d. in the dihedral angle between two l.s. planes)
are estimated using the full covariance matrix. The cell e.s.d.'s are taken
into account individually in the estimation of e.s.d.'s in distances, angles
and torsion angles; correlations between e.s.d.'s in cell parameters are only
used when they are defined by crystal symmetry. An approximate (isotropic)
treatment of cell e.s.d.'s is used for estimating e.s.d.'s involving l.s.
planes.
;
loop_
    _geom_bond_atom_site_label_1
    _geom_bond_atom_site_label_2
    _geom_bond_site_symmetry_2
    _geom_bond_distance
    _geom_bond_publ_flag
    Tm1 Li12 1_565 3.0938(15) ?
    Tm1 Ni12 1_565 3.0938(15) ?
    Tm1 Ni12 . 3.0938(15) ?
    Tm1 Sn9 5_655 3.1104(11) ?
    Tm1 Sn6 . 3.1306(8) ?
    Tm1 Sn6 1_565 3.1306(8) ?
    Tm1 Ni10 . 3.1768(14) ?
    Tm1 Ni10 1_565 3.1768(14) ?
    Tm1 Sn8 . 3.2089(11) ?
    Tm1 Sn7 . 3.3711(11) ?
    Tm1 Sn5 1_565 3.4522(9) ?
    Tm2 Sn6 1_565 3.0844(8) ?
    Tm2 Sn6 . 3.0844(8) ?
    Tm2 Sn4 . 3.1076(8) ?
    Tm2 Sn4 1_565 3.1076(8) ?
    Tm2 Sn8 2_554 3.1290(8) ?
    Tm2 Sn8 2_564 3.1290(8) ?
    Tm2 Sn4 5 3.1557(11) ?
    Tm2 Sn7 . 3.1695(11) ?
    Tm2 Ni10 1_565 3.2512(13) ?
    Tm2 Ni10 . 3.2512(13) ?
    Tm2 Ni11 1_565 3.3150(13) ?
    Tm2 Ni11 . 3.3150(13) ?
    Tm3 Ni11 . 3.0383(13) ?
    Tm3 Ni11 1_565 3.0383(13) ?
    Tm3 Sn7 2_565 3.0916(8) ?
    Tm3 Sn7 2 3.0916(8) ?
    Tm3 Sn6 . 3.1387(8) ?
    Tm3 Sn6 1_565 3.1387(8) ?
    Tm3 Sn4 5 3.1868(10) ?
    Tm3 Sn8 . 3.3210(11) ?
    Tm3 Sn5 6_556 3.3963(8) ?
    Tm3 Sn5 6_566 3.3963(8) ?
    Tm3 Sn9 2 3.4450(12) ?
    Tm3 Ni10 2 3.4631(19) ?
    Sn4 Ni11 5_545 2.5242(9) ?
    Sn4 Ni11 5 2.5242(9) ?
    Sn4 Ni11 . 2.7163(19) ?
    Sn4 Sn8 2_554 2.9714(13) ?
    Sn4 Tm2 1_545 3.1076(8) ?
    Sn4 Tm2 5 3.1557(11) ?
    Sn4 Tm3 5 3.1868(10) ?
    Sn4 Sn4 5 3.2350(13) ?
    Sn4 Sn4 5_545 3.2350(13) ?
    Sn5 Ni12 . 2.592(2) ?
    Sn5 Ni11 6_656 2.636(2) ?
    Sn5 Tm3 6_656 3.3963(9) ?
    Sn5 Tm3 6_646 3.3963(8) ?
    Sn5 Tm1 1_545 3.4522(9) ?
    Sn6 Ni12 . 2.492(2) ?
    Sn6 Ni10 . 2.565(2) ?
    Sn6 Ni11 . 2.5904(19) ?
    Sn6 Tm2 1_545 3.0844(8) ?
    Sn6 Tm1 1_545 3.1306(8) ?
    Sn6 Tm3 1_545 3.1387(8) ?
    Sn7 Ni10 1_565 2.5415(10) ?
    Sn7 Ni10 . 2.5415(10) ?
    Sn7 Li12 2_554 2.783(2) ?
    Sn7 Ni12 2_554 2.783(2) ?
    Sn7 Tm3 2_554 3.0916(8) ?
    Sn7 Tm3 2_564 3.0916(8) ?
    Sn7 Sn8 2_554 3.2345(9) ?
    Sn7 Sn8 2_564 3.2345(9) ?
    Sn7 Sn9 1_565 3.2451(10) ?
    Sn7 Sn9 . 3.2451(10) ?
    Sn8 Ni12 . 2.4591(10) ?
    Sn8 Li12 1_565 2.4591(10) ?
    Sn8 Ni12 1_565 2.4591(10) ?
    Sn8 Ni10 2 2.660(2) ?
    Sn8 Sn4 2 2.9714(13) ?
    Sn8 Tm2 2_565 3.1290(8) ?
    Sn8 Tm2 2 3.1290(8) ?
    Sn8 Sn7 2 3.2345(9) ?
    Sn8 Sn7 2_565 3.2345(9) ?
    Sn9 Ni10 . 2.5303(19) ?
    Sn9 Sn9 5_655 2.9914(13) ?
    Sn9 Sn9 5_645 2.9914(13) ?
    Sn9 Tm1 5_655 3.1104(11) ?
    Sn9 Sn7 1_545 3.2451(10) ?
    Sn9 Tm3 2_554 3.4450(12) ?
    Sn9 Tm1 1_545 3.5291(9) ?
    Ni10 Sn7 1_545 2.5415(10) ?
    Ni10 Sn8 2_554 2.660(2) ?
    Ni10 Tm1 1_545 3.1768(14) ?
    Ni10 Tm2 1_545 3.2512(13) ?
    Ni10 Tm3 2_554 3.4631(19) ?
    Ni11 Sn4 5_545 2.5242(9) ?
    Ni11 Sn4 5 2.5242(9) ?
    Ni11 Sn5 6_556 2.636(2) ?
    Ni11 Tm3 1_545 3.0383(13) ?
    Ni11 Tm2 1_545 3.3150(13) ?
    Ni11 Tm2 5 3.4512(17) ?
    Ni12 Sn8 1_545 2.4591(10) ?
    Ni12 Sn7 2 2.783(2) ?
    Ni12 Tm1 1_545 3.0938(15) ?
    Ni12 Tm2 2 3.340(2) ?
loop_
    _geom_angle_atom_site_label_1
    _geom_angle_atom_site_label_2
    _geom_angle_atom_site_label_3
    _geom_angle_site_symmetry_1
    _geom_angle_site_symmetry_3
    _geom_angle
    _geom_angle_publ_flag
    Li12 Tm1 Ni12 1_565 1_565 0.00(9) ?
    Li12 Tm1 Ni12 1_565 . 90.29(6) ?
    Ni12 Tm1 Ni12 1_565 . 90.29(6) ?
    Li12 Tm1 Sn9 1_565 5_655 112.79(4) ?
    Ni12 Tm1 Sn9 1_565 5_655 112.79(4) ?
    Ni12 Tm1 Sn9 . 5_655 112.79(4) ?
    Li12 Tm1 Sn6 1_565 . 108.28(4) ?
    Ni12 Tm1 Sn6 1_565 . 108.28(4) ?
    Ni12 Tm1 Sn6 . . 47.19(4) ?
    Sn9 Tm1 Sn6 5_655 . 134.268(15) ?
    Li12 Tm1 Sn6 1_565 1_565 47.19(4) ?
    Ni12 Tm1 Sn6 1_565 1_565 47.19(4) ?
    Ni12 Tm1 Sn6 . 1_565 108.28(4) ?
    Sn9 Tm1 Sn6 5_655 1_565 134.268(15) ?
    Sn6 Tm1 Sn6 . 1_565 88.94(3) ?
    Li12 Tm1 Ni10 1_565 . 150.02(5) ?
    Ni12 Tm1 Ni10 1_565 . 150.02(5) ?
    Ni12 Tm1 Ni10 . . 83.54(4) ?
    Sn9 Tm1 Ni10 5_655 . 96.56(4) ?
    Sn6 Tm1 Ni10 . . 47.98(4) ?
    Sn6 Tm1 Ni10 1_565 . 107.33(3) ?
    Li12 Tm1 Ni10 1_565 1_565 83.54(4) ?
    Ni12 Tm1 Ni10 1_565 1_565 83.54(4) ?
    Ni12 Tm1 Ni10 . 1_565 150.02(5) ?
    Sn9 Tm1 Ni10 5_655 1_565 96.56(4) ?
    Sn6 Tm1 Ni10 . 1_565 107.33(3) ?
    Sn6 Tm1 Ni10 1_565 1_565 47.98(4) ?
    Ni10 Tm1 Ni10 . 1_565 87.31(5) ?
    Li12 Tm1 Sn8 1_565 . 45.89(3) ?
    Ni12 Tm1 Sn8 1_565 . 45.89(3) ?
    Ni12 Tm1 Sn8 . . 45.89(3) ?
    Sn9 Tm1 Sn8 5_655 . 114.02(3) ?
    Sn6 Tm1 Sn8 . . 81.45(2) ?
    Sn6 Tm1 Sn8 1_565 . 81.45(2) ?
    Ni10 Tm1 Sn8 . . 127.30(3) ?
    Ni10 Tm1 Sn8 1_565 . 127.30(3) ?
    Li12 Tm1 Sn7 1_565 . 128.59(3) ?
    Ni12 Tm1 Sn7 1_565 . 128.59(3) ?
    Ni12 Tm1 Sn7 . . 128.59(3) ?
    Sn9 Tm1 Sn7 5_655 . 84.51(3) ?
    Sn6 Tm1 Sn7 . . 85.36(2) ?
    Sn6 Tm1 Sn7 1_565 . 85.36(2) ?
    Ni10 Tm1 Sn7 . . 45.56(3) ?
    Ni10 Tm1 Sn7 1_565 . 45.56(3) ?
    Sn8 Tm1 Sn7 . . 161.47(3) ?
    Li12 Tm1 Sn5 1_565 1_565 46.26(4) ?
    Ni12 Tm1 Sn5 1_565 1_565 46.26(4) ?
    Ni12 Tm1 Sn5 . 1_565 102.08(4) ?
    Sn9 Tm1 Sn5 5_655 1_565 66.98(2) ?
    Sn6 Tm1 Sn5 . 1_565 144.76(3) ?
    Sn6 Tm1 Sn5 1_565 1_565 85.797(19) ?
    Ni10 Tm1 Sn5 . 1_565 163.54(4) ?
    Ni10 Tm1 Sn5 1_565 1_565 94.70(3) ?
    Sn8 Tm1 Sn5 . 1_565 63.31(2) ?
    Sn7 Tm1 Sn5 . 1_565 128.72(2) ?
    Sn6 Tm2 Sn6 1_565 . 90.64(3) ?
    Sn6 Tm2 Sn4 1_565 . 150.53(3) ?
    Sn6 Tm2 Sn4 . . 82.359(19) ?
    Sn6 Tm2 Sn4 1_565 1_565 82.359(19) ?
    Sn6 Tm2 Sn4 . 1_565 150.53(3) ?
    Sn4 Tm2 Sn4 . 1_565 89.78(3) ?
    Sn6 Tm2 Sn8 1_565 2_554 150.63(3) ?
    Sn6 Tm2 Sn8 . 2_554 82.81(2) ?
    Sn4 Tm2 Sn8 . 2_554 56.91(2) ?
    Sn4 Tm2 Sn8 1_565 2_554 116.31(3) ?
    Sn6 Tm2 Sn8 1_565 2_564 82.81(2) ?
    Sn6 Tm2 Sn8 . 2_564 150.63(3) ?
    Sn4 Tm2 Sn8 . 2_564 116.31(3) ?
    Sn4 Tm2 Sn8 1_565 2_564 56.91(2) ?
    Sn8 Tm2 Sn8 2_554 2_564 89.00(3) ?
    Sn6 Tm2 Sn4 1_565 5 89.26(2) ?
    Sn6 Tm2 Sn4 . 5 89.26(2) ?
    Sn4 Tm2 Sn4 . 5 62.19(2) ?
    Sn4 Tm2 Sn4 1_565 5 62.19(2) ?
    Sn8 Tm2 Sn4 2_554 5 119.10(2) ?
    Sn8 Tm2 Sn4 2_564 5 119.10(2) ?
    Sn6 Tm2 Sn7 1_565 . 89.70(2) ?
    Sn6 Tm2 Sn7 . . 89.70(2) ?
    Sn4 Tm2 Sn7 . . 118.70(2) ?
    Sn4 Tm2 Sn7 1_565 . 118.70(2) ?
    Sn8 Tm2 Sn7 2_554 . 61.80(2) ?
    Sn8 Tm2 Sn7 2_564 . 61.80(2) ?
    Sn4 Tm2 Sn7 5 . 178.52(3) ?
    Sn6 Tm2 Ni10 1_565 1_565 47.67(3) ?
    Sn6 Tm2 Ni10 . 1_565 106.61(3) ?
    Sn4 Tm2 Ni10 . 1_565 161.22(4) ?
    Sn4 Tm2 Ni10 1_565 1_565 89.69(3) ?
    Sn8 Tm2 Ni10 2_554 1_565 107.01(3) ?
    Sn8 Tm2 Ni10 2_564 1_565 49.23(3) ?
    Sn4 Tm2 Ni10 5 1_565 132.82(3) ?
    Sn7 Tm2 Ni10 . 1_565 46.61(3) ?
    Sn6 Tm2 Ni10 1_565 . 106.61(3) ?
    Sn6 Tm2 Ni10 . . 47.67(3) ?
    Sn4 Tm2 Ni10 . . 89.69(3) ?
    Sn4 Tm2 Ni10 1_565 . 161.22(4) ?
    Sn8 Tm2 Ni10 2_554 . 49.23(3) ?
    Sn8 Tm2 Ni10 2_564 . 107.01(3) ?
    Sn4 Tm2 Ni10 5 . 132.82(3) ?
    Sn7 Tm2 Ni10 . . 46.61(3) ?
    Ni10 Tm2 Ni10 1_565 . 84.84(4) ?
    Sn6 Tm2 Ni11 1_565 1_565 47.59(3) ?
    Sn6 Tm2 Ni11 . 1_565 105.45(3) ?
    Sn4 Tm2 Ni11 . 1_565 106.85(3) ?
    Sn4 Tm2 Ni11 1_565 1_565 49.91(3) ?
    Sn8 Tm2 Ni11 2_554 1_565 161.30(4) ?
    Sn8 Tm2 Ni11 2_564 1_565 91.14(3) ?
    Sn4 Tm2 Ni11 5 1_565 45.84(2) ?
    Sn7 Tm2 Ni11 . 1_565 133.57(3) ?
    Ni10 Tm2 Ni11 1_565 1_565 86.98(3) ?
    Ni10 Tm2 Ni11 . 1_565 147.13(5) ?
    Sn6 Tm2 Ni11 1_565 . 105.45(3) ?
    Sn6 Tm2 Ni11 . . 47.59(3) ?
    Sn4 Tm2 Ni11 . . 49.91(3) ?
    Sn4 Tm2 Ni11 1_565 . 106.85(3) ?
    Sn8 Tm2 Ni11 2_554 . 91.14(3) ?
    Sn8 Tm2 Ni11 2_564 . 161.30(4) ?
    Sn4 Tm2 Ni11 5 . 45.84(2) ?
    Sn7 Tm2 Ni11 . . 133.57(3) ?
    Ni10 Tm2 Ni11 1_565 . 147.13(5) ?
    Ni10 Tm2 Ni11 . . 86.98(3) ?
    Ni11 Tm2 Ni11 1_565 . 82.84(4) ?
    Ni11 Tm3 Ni11 . 1_565 92.41(5) ?
    Ni11 Tm3 Sn7 . 2_565 170.17(4) ?
    Ni11 Tm3 Sn7 1_565 2_565 87.78(3) ?
    Ni11 Tm3 Sn7 . 2 87.78(3) ?
    Ni11 Tm3 Sn7 1_565 2 170.17(4) ?
    Sn7 Tm3 Sn7 2_565 2 90.37(3) ?
    Ni11 Tm3 Sn6 . . 49.56(3) ?
    Ni11 Tm3 Sn6 1_565 . 111.10(4) ?
    Sn7 Tm3 Sn6 2_565 . 139.03(3) ?
    Sn7 Tm3 Sn6 2 . 76.34(2) ?
    Ni11 Tm3 Sn6 . 1_565 111.10(4) ?
    Ni11 Tm3 Sn6 1_565 1_565 49.56(3) ?
    Sn7 Tm3 Sn6 2_565 1_565 76.34(2) ?
    Sn7 Tm3 Sn6 2 1_565 139.03(3) ?
    Sn6 Tm3 Sn6 . 1_565 88.65(3) ?
    Ni11 Tm3 Sn4 . 5 47.77(3) ?
    Ni11 Tm3 Sn4 1_565 5 47.77(3) ?
    Sn7 Tm3 Sn4 2_565 5 128.566(19) ?
    Sn7 Tm3 Sn4 2 5 128.566(19) ?
    Sn6 Tm3 Sn4 . 5 87.74(2) ?
    Sn6 Tm3 Sn4 1_565 5 87.74(2) ?
    Ni11 Tm3 Sn8 . . 126.12(3) ?
    Ni11 Tm3 Sn8 1_565 . 126.12(3) ?
    Sn7 Tm3 Sn8 2_565 . 60.46(2) ?
    Sn7 Tm3 Sn8 2 . 60.46(2) ?
    Sn6 Tm3 Sn8 . . 79.58(2) ?
    Sn6 Tm3 Sn8 1_565 . 79.58(2) ?
    Sn4 Tm3 Sn8 5 . 162.20(3) ?
    Ni11 Tm3 Sn5 . 6_556 47.97(4) ?
    Ni11 Tm3 Sn5 1_565 6_556 105.23(3) ?
    Sn7 Tm3 Sn5 2_565 6_556 122.60(3) ?
    Sn7 Tm3 Sn5 2 6_556 67.83(2) ?
    Sn6 Tm3 Sn5 . 6_556 88.266(18) ?
    Sn6 Tm3 Sn5 1_565 6_556 150.70(3) ?
    Sn4 Tm3 Sn5 5 6_556 63.03(2) ?
    Sn8 Tm3 Sn5 . 6_556 128.29(2) ?
    Ni11 Tm3 Sn5 . 6_566 105.23(3) ?
    Ni11 Tm3 Sn5 1_565 6_566 47.97(4) ?
    Sn7 Tm3 Sn5 2_565 6_566 67.83(2) ?
    Sn7 Tm3 Sn5 2 6_566 122.60(3) ?
    Sn6 Tm3 Sn5 . 6_566 150.70(3) ?
    Sn6 Tm3 Sn5 1_565 6_566 88.266(18) ?
    Sn4 Tm3 Sn5 5 6_566 63.03(2) ?
    Sn8 Tm3 Sn5 . 6_566 128.29(2) ?
    Sn5 Tm3 Sn5 6_556 6_566 80.44(2) ?
    Ni11 Tm3 Sn9 . 2 111.84(4) ?
    Ni11 Tm3 Sn9 1_565 2 111.84(4) ?
    Sn7 Tm3 Sn9 2_565 2 59.24(2) ?
    Sn7 Tm3 Sn9 2 2 59.24(2) ?
    Sn6 Tm3 Sn9 . 2 133.565(16) ?
    Sn6 Tm3 Sn9 1_565 2 133.565(16) ?
    Sn4 Tm3 Sn9 5 2 108.72(3) ?
    Sn8 Tm3 Sn9 . 2 89.08(3) ?
    Sn5 Tm3 Sn9 6_556 2 64.13(2) ?
    Sn5 Tm3 Sn9 6_566 2 64.13(2) ?
    Ni11 Tm3 Ni10 . 2 132.07(3) ?
    Ni11 Tm3 Ni10 1_565 2 132.07(3) ?
    Sn7 Tm3 Ni10 2_565 2 45.186(14) ?
    Sn7 Tm3 Ni10 2 2 45.186(14) ?
    Sn6 Tm3 Ni10 . 2 111.93(3) ?
    Sn6 Tm3 Ni10 1_565 2 111.93(3) ?
    Sn4 Tm3 Ni10 5 2 151.69(4) ?
    Sn8 Tm3 Ni10 . 2 46.11(3) ?
    Sn5 Tm3 Ni10 6_556 2 96.20(3) ?
    Sn5 Tm3 Ni10 6_566 2 96.20(3) ?
    Sn9 Tm3 Ni10 2 2 42.97(3) ?
    Ni11 Sn4 Ni11 5_545 5 120.64(7) ?
    Ni11 Sn4 Ni11 5_545 . 103.86(4) ?
    Ni11 Sn4 Ni11 5 . 103.86(4) ?
    Ni11 Sn4 Sn8 5_545 2_554 109.77(4) ?
    Ni11 Sn4 Sn8 5 2_554 109.77(4) ?
    Ni11 Sn4 Sn8 . 2_554 107.99(5) ?
    Ni11 Sn4 Tm2 5_545 . 164.54(4) ?
    Ni11 Sn4 Tm2 5 . 74.78(3) ?
    Ni11 Sn4 Tm2 . . 69.01(3) ?
    Sn8 Sn4 Tm2 2_554 . 61.91(2) ?
    Ni11 Sn4 Tm2 5_545 1_545 74.78(3) ?
    Ni11 Sn4 Tm2 5 1_545 164.54(4) ?
    Ni11 Sn4 Tm2 . 1_545 69.01(3) ?
    Sn8 Sn4 Tm2 2_554 1_545 61.91(2) ?
    Tm2 Sn4 Tm2 . 1_545 89.78(3) ?
    Ni11 Sn4 Tm2 5_545 5 70.41(4) ?
    Ni11 Sn4 Tm2 5 5 70.41(4) ?
    Ni11 Sn4 Tm2 . 5 71.55(4) ?
    Sn8 Sn4 Tm2 2_554 5 179.53(4) ?
    Tm2 Sn4 Tm2 . 5 117.81(2) ?
    Tm2 Sn4 Tm2 1_545 5 117.81(2) ?
    Ni11 Sn4 Tm3 5_545 5 63.03(4) ?
    Ni11 Sn4 Tm3 5 5 63.03(4) ?
    Ni11 Sn4 Tm3 . 5 142.59(5) ?
    Sn8 Sn4 Tm3 2_554 5 109.43(3) ?
    Tm2 Sn4 Tm3 . 5 130.985(18) ?
    Tm2 Sn4 Tm3 1_545 5 130.985(18) ?
    Tm2 Sn4 Tm3 5 5 71.04(2) ?
    Ni11 Sn4 Sn4 5_545 5 126.78(6) ?
    Ni11 Sn4 Sn4 5 5 54.61(4) ?
    Ni11 Sn4 Sn4 . 5 49.25(3) ?
    Sn8 Sn4 Sn4 2_554 5 121.54(3) ?
    Tm2 Sn4 Sn4 . 5 59.64(2) ?
    Tm2 Sn4 Sn4 1_545 5 116.83(4) ?
    Tm2 Sn4 Sn4 5 5 58.17(3) ?
    Tm3 Sn4 Sn4 5 5 108.24(3) ?
    Ni11 Sn4 Sn4 5_545 5_545 54.61(4) ?
    Ni11 Sn4 Sn4 5 5_545 126.78(6) ?
    Ni11 Sn4 Sn4 . 5_545 49.25(3) ?
    Sn8 Sn4 Sn4 2_554 5_545 121.54(3) ?
    Tm2 Sn4 Sn4 . 5_545 116.83(4) ?
    Tm2 Sn4 Sn4 1_545 5_545 59.64(2) ?
    Tm2 Sn4 Sn4 5 5_545 58.17(3) ?
    Tm3 Sn4 Sn4 5 5_545 108.24(3) ?
    Sn4 Sn4 Sn4 5 5_545 85.36(4) ?
    Ni12 Sn5 Ni11 . 6_656 118.18(7) ?
    Ni12 Sn5 Tm3 . 6_656 137.69(2) ?
    Ni11 Sn5 Tm3 6_656 6_656 58.89(3) ?
    Ni12 Sn5 Tm3 . 6_646 137.69(2) ?
    Ni11 Sn5 Tm3 6_656 6_646 58.89(3) ?
    Tm3 Sn5 Tm3 6_656 6_646 80.44(2) ?
    Ni12 Sn5 Tm1 . 1_545 59.57(4) ?
    Ni11 Sn5 Tm1 6_656 1_545 138.857(19) ?
    Tm3 Sn5 Tm1 6_656 1_545 153.58(3) ?
    Tm3 Sn5 Tm1 6_646 1_545 94.310(14) ?
    Ni12 Sn5 Tm1 . . 59.57(4) ?
    Ni11 Sn5 Tm1 6_656 . 138.857(19) ?
    Tm3 Sn5 Tm1 6_656 . 94.310(14) ?
    Tm3 Sn5 Tm1 6_646 . 153.58(3) ?
    Tm1 Sn5 Tm1 1_545 . 78.88(2) ?
    Ni12 Sn6 Ni10 . . 111.40(7) ?
    Ni12 Sn6 Ni11 . . 126.13(7) ?
    Ni10 Sn6 Ni11 . . 122.47(7) ?
    Ni12 Sn6 Tm2 . 1_545 134.083(17) ?
    Ni10 Sn6 Tm2 . 1_545 69.57(3) ?
    Ni11 Sn6 Tm2 . 1_545 70.88(3) ?
    Ni12 Sn6 Tm2 . . 134.083(17) ?
    Ni10 Sn6 Tm2 . . 69.57(3) ?
    Ni11 Sn6 Tm2 . . 70.88(3) ?
    Tm2 Sn6 Tm2 1_545 . 90.64(3) ?
    Ni12 Sn6 Tm1 . . 65.63(4) ?
    Ni10 Sn6 Tm1 . . 66.95(3) ?
    Ni11 Sn6 Tm1 . . 135.524(14) ?
    Tm2 Sn6 Tm1 1_545 . 136.53(3) ?
    Tm2 Sn6 Tm1 . . 74.304(16) ?
    Ni12 Sn6 Tm1 . 1_545 65.63(4) ?
    Ni10 Sn6 Tm1 . 1_545 66.95(3) ?
    Ni11 Sn6 Tm1 . 1_545 135.524(14) ?
    Tm2 Sn6 Tm1 1_545 1_545 74.304(16) ?
    Tm2 Sn6 Tm1 . 1_545 136.53(3) ?
    Tm1 Sn6 Tm1 . 1_545 88.94(3) ?
    Ni12 Sn6 Tm3 . 1_545 79.46(4) ?
    Ni10 Sn6 Tm3 . 1_545 135.290(16) ?
    Ni11 Sn6 Tm3 . 1_545 63.20(3) ?
    Tm2 Sn6 Tm3 1_545 1_545 72.611(17) ?
    Tm2 Sn6 Tm3 . 1_545 134.01(3) ?
    Tm1 Sn6 Tm3 . 1_545 144.75(4) ?
    Tm1 Sn6 Tm3 1_545 1_545 80.659(16) ?
    Ni12 Sn6 Tm3 . . 79.46(4) ?
    Ni10 Sn6 Tm3 . . 135.290(16) ?
    Ni11 Sn6 Tm3 . . 63.20(3) ?
    Tm2 Sn6 Tm3 1_545 . 134.01(3) ?
    Tm2 Sn6 Tm3 . . 72.611(17) ?
    Tm1 Sn6 Tm3 . . 80.659(16) ?
    Tm1 Sn6 Tm3 1_545 . 144.75(4) ?
    Tm3 Sn6 Tm3 1_545 . 88.65(3) ?
    Ni10 Sn7 Ni10 1_565 . 119.29(8) ?
    Ni10 Sn7 Li12 1_565 2_554 100.49(5) ?
    Ni10 Sn7 Li12 . 2_554 100.49(5) ?
    Ni10 Sn7 Ni12 1_565 2_554 100.49(5) ?
    Ni10 Sn7 Ni12 . 2_554 100.49(5) ?
    Li12 Sn7 Ni12 2_554 2_554 0.00(8) ?
    Ni10 Sn7 Tm3 1_565 2_554 165.51(5) ?
    Ni10 Sn7 Tm3 . 2_554 75.16(4) ?
    Li12 Sn7 Tm3 2_554 2_554 76.21(4) ?
    Ni12 Sn7 Tm3 2_554 2_554 76.21(4) ?
    Ni10 Sn7 Tm3 1_565 2_564 75.16(4) ?
    Ni10 Sn7 Tm3 . 2_564 165.51(5) ?
    Li12 Sn7 Tm3 2_554 2_564 76.21(4) ?
    Ni12 Sn7 Tm3 2_554 2_564 76.21(4) ?
    Tm3 Sn7 Tm3 2_554 2_564 90.37(3) ?
    Ni10 Sn7 Tm2 1_565 . 68.39(4) ?
    Ni10 Sn7 Tm2 . . 68.39(4) ?
    Li12 Sn7 Tm2 2_554 . 67.91(5) ?
    Ni12 Sn7 Tm2 2_554 . 67.91(5) ?
    Tm3 Sn7 Tm2 2_554 . 121.67(2) ?
    Tm3 Sn7 Tm2 2_564 . 121.67(2) ?
    Ni10 Sn7 Sn8 1_565 2_554 124.84(5) ?
    Ni10 Sn7 Sn8 . 2_554 53.21(4) ?
    Li12 Sn7 Sn8 2_554 2_554 47.52(2) ?
    Ni12 Sn7 Sn8 2_554 2_554 47.52(2) ?
    Tm3 Sn7 Sn8 2_554 2_554 63.28(2) ?
    Tm3 Sn7 Sn8 2_564 2_554 120.82(3) ?
    Tm2 Sn7 Sn8 . 2_554 58.49(2) ?
    Ni10 Sn7 Sn8 1_565 2_564 53.21(4) ?
    Ni10 Sn7 Sn8 . 2_564 124.84(5) ?
    Li12 Sn7 Sn8 2_554 2_564 47.52(2) ?
    Ni12 Sn7 Sn8 2_554 2_564 47.52(2) ?
    Tm3 Sn7 Sn8 2_554 2_564 120.82(3) ?
    Tm3 Sn7 Sn8 2_564 2_564 63.28(2) ?
    Tm2 Sn7 Sn8 . 2_564 58.49(2) ?
    Sn8 Sn7 Sn8 2_554 2_564 85.38(3) ?
    Ni10 Sn7 Sn9 1_565 1_565 50.07(4) ?
    Ni10 Sn7 Sn9 . 1_565 121.64(5) ?
    Li12 Sn7 Sn9 2_554 1_565 136.12(2) ?
    Ni12 Sn7 Sn9 2_554 1_565 136.12(2) ?
    Tm3 Sn7 Sn9 2_554 1_565 123.31(3) ?
    Tm3 Sn7 Sn9 2_564 1_565 65.81(2) ?
    Tm2 Sn7 Sn9 . 1_565 114.43(3) ?
    Sn8 Sn7 Sn9 2_554 1_565 171.77(4) ?
    Sn8 Sn7 Sn9 2_564 1_565 94.201(17) ?
    Ni10 Sn7 Sn9 1_565 . 121.64(5) ?
    Ni10 Sn7 Sn9 . . 50.07(4) ?
    Li12 Sn7 Sn9 2_554 . 136.12(2) ?
    Ni12 Sn7 Sn9 2_554 . 136.12(2) ?
    Tm3 Sn7 Sn9 2_554 . 65.81(2) ?
    Tm3 Sn7 Sn9 2_564 . 123.31(3) ?
    Tm2 Sn7 Sn9 . . 114.43(3) ?
    Sn8 Sn7 Sn9 2_554 . 94.201(17) ?
    Sn8 Sn7 Sn9 2_564 . 171.77(4) ?
    Sn9 Sn7 Sn9 1_565 . 85.04(3) ?
    Ni10 Sn7 Tm1 1_565 . 63.18(4) ?
    Ni10 Sn7 Tm1 . . 63.18(4) ?
    Li12 Sn7 Tm1 2_554 . 137.88(5) ?
    Ni12 Sn7 Tm1 2_554 . 137.88(5) ?
    Tm3 Sn7 Tm1 2_554 . 128.44(2) ?
    Tm3 Sn7 Tm1 2_564 . 128.44(2) ?
    Tm2 Sn7 Tm1 . . 69.97(2) ?
    Sn8 Sn7 Tm1 2_554 . 107.85(3) ?
    Sn8 Sn7 Tm1 2_564 . 107.85(3) ?
    Sn9 Sn7 Tm1 1_565 . 64.44(2) ?
    Sn9 Sn7 Tm1 . . 64.44(2) ?
    Ni12 Sn8 Li12 . 1_565 126.20(9) ?
    Ni12 Sn8 Ni12 . 1_565 126.20(9) ?
    Li12 Sn8 Ni12 1_565 1_565 0.00(12) ?
    Ni12 Sn8 Ni10 . 2 106.22(5) ?
    Li12 Sn8 Ni10 1_565 2 106.22(5) ?
    Ni12 Sn8 Ni10 1_565 2 106.22(5) ?
    Ni12 Sn8 Sn4 . 2 105.58(5) ?
    Li12 Sn8 Sn4 1_565 2 105.58(5) ?
    Ni12 Sn8 Sn4 1_565 2 105.58(5) ?
    Ni10 Sn8 Sn4 2 2 105.46(5) ?
    Ni12 Sn8 Tm2 . 2_565 161.07(5) ?
    Li12 Sn8 Tm2 1_565 2_565 72.29(4) ?
    Ni12 Sn8 Tm2 1_565 2_565 72.29(4) ?
    Ni10 Sn8 Tm2 2 2_565 67.78(3) ?
    Sn4 Sn8 Tm2 2 2_565 61.18(2) ?
    Ni12 Sn8 Tm2 . 2 72.29(4) ?
    Li12 Sn8 Tm2 1_565 2 161.07(5) ?
    Ni12 Sn8 Tm2 1_565 2 161.07(5) ?
    Ni10 Sn8 Tm2 2 2 67.78(3) ?
    Sn4 Sn8 Tm2 2 2 61.18(2) ?
    Tm2 Sn8 Tm2 2_565 2 89.00(3) ?
    Ni12 Sn8 Tm1 . . 64.59(5) ?
    Li12 Sn8 Tm1 1_565 . 64.59(5) ?
    Ni12 Sn8 Tm1 1_565 . 64.59(5) ?
    Ni10 Sn8 Tm1 2 . 146.57(5) ?
    Sn4 Sn8 Tm1 2 . 107.97(3) ?
    Tm2 Sn8 Tm1 2_565 . 130.45(2) ?
    Tm2 Sn8 Tm1 2 . 130.45(2) ?
    Ni12 Sn8 Sn7 . 2 56.56(5) ?
    Li12 Sn8 Sn7 1_565 2 131.17(6) ?
    Ni12 Sn8 Sn7 1_565 2 131.17(6) ?
    Ni10 Sn8 Sn7 2 2 49.92(3) ?
    Sn4 Sn8 Sn7 2 2 120.89(3) ?
    Tm2 Sn8 Sn7 2_565 2 116.50(3) ?
    Tm2 Sn8 Sn7 2 2 59.72(2) ?
    Tm1 Sn8 Sn7 . 2 110.00(3) ?
    Ni12 Sn8 Sn7 . 2_565 131.17(6) ?
    Li12 Sn8 Sn7 1_565 2_565 56.56(5) ?
    Ni12 Sn8 Sn7 1_565 2_565 56.56(5) ?
    Ni10 Sn8 Sn7 2 2_565 49.92(3) ?
    Sn4 Sn8 Sn7 2 2_565 120.89(3) ?
    Tm2 Sn8 Sn7 2_565 2_565 59.72(2) ?
    Tm2 Sn8 Sn7 2 2_565 116.50(3) ?
    Tm1 Sn8 Sn7 . 2_565 110.00(3) ?
    Sn7 Sn8 Sn7 2 2_565 85.38(3) ?
    Ni12 Sn8 Tm3 . . 76.27(5) ?
    Li12 Sn8 Tm3 1_565 . 76.27(5) ?
    Ni12 Sn8 Tm3 1_565 . 76.27(5) ?
    Ni10 Sn8 Tm3 2 . 69.76(5) ?
    Sn4 Sn8 Tm3 2 . 175.22(4) ?
    Tm2 Sn8 Tm3 2_565 . 115.88(2) ?
    Tm2 Sn8 Tm3 2 . 115.88(2) ?
    Tm1 Sn8 Tm3 . . 76.81(3) ?
    Sn7 Sn8 Tm3 2 . 56.26(2) ?
    Sn7 Sn8 Tm3 2_565 . 56.26(2) ?
    Ni10 Sn9 Sn9 . 5_655 116.16(5) ?
    Ni10 Sn9 Sn9 . 5_645 116.16(5) ?
    Sn9 Sn9 Sn9 5_655 5_645 94.30(5) ?
    Ni10 Sn9 Tm1 . 5_655 168.76(6) ?
    Sn9 Sn9 Tm1 5_655 5_655 70.64(3) ?
    Sn9 Sn9 Tm1 5_645 5_655 70.64(3) ?
    Ni10 Sn9 Sn7 . 1_545 50.37(3) ?
    Sn9 Sn9 Sn7 5_655 1_545 165.45(5) ?
    Sn9 Sn9 Sn7 5_645 1_545 88.68(2) ?
    Tm1 Sn9 Sn7 5_655 1_545 123.61(3) ?
    Ni10 Sn9 Sn7 . . 50.37(3) ?
    Sn9 Sn9 Sn7 5_655 . 88.68(2) ?
    Sn9 Sn9 Sn7 5_645 . 165.45(5) ?
    Tm1 Sn9 Sn7 5_655 . 123.61(3) ?
    Sn7 Sn9 Sn7 1_545 . 85.04(3) ?
    Ni10 Sn9 Tm3 . 2_554 68.89(5) ?
    Sn9 Sn9 Tm3 5_655 2_554 129.93(3) ?
    Sn9 Sn9 Tm3 5_645 2_554 129.93(3) ?
    Tm1 Sn9 Tm3 5_655 2_554 99.87(3) ?
    Sn7 Sn9 Tm3 1_545 2_554 54.95(2) ?
    Sn7 Sn9 Tm3 . 2_554 54.95(2) ?
    Ni10 Sn9 Tm1 . . 60.61(3) ?
    Sn9 Sn9 Tm1 5_655 . 56.25(3) ?
    Sn9 Sn9 Tm1 5_645 . 110.83(5) ?
    Tm1 Sn9 Tm1 5_655 . 126.90(2) ?
    Sn7 Sn9 Tm1 1_545 . 109.43(3) ?
    Sn7 Sn9 Tm1 . . 59.51(2) ?
    Tm3 Sn9 Tm1 2_554 . 113.14(2) ?
    Ni10 Sn9 Tm1 . 1_545 60.61(3) ?
    Sn9 Sn9 Tm1 5_655 1_545 110.83(5) ?
    Sn9 Sn9 Tm1 5_645 1_545 56.25(3) ?
    Tm1 Sn9 Tm1 5_655 1_545 126.90(2) ?
    Sn7 Sn9 Tm1 1_545 1_545 59.51(2) ?
    Sn7 Sn9 Tm1 . 1_545 109.43(3) ?
    Tm3 Sn9 Tm1 2_554 1_545 113.14(2) ?
    Tm1 Sn9 Tm1 . 1_545 76.84(2) ?
    Sn9 Ni10 Sn7 . 1_545 79.56(5) ?
    Sn9 Ni10 Sn7 . . 79.56(5) ?
    Sn7 Ni10 Sn7 1_545 . 119.29(8) ?
    Sn9 Ni10 Sn6 . . 124.03(8) ?
    Sn7 Ni10 Sn6 1_545 . 119.49(4) ?
    Sn7 Ni10 Sn6 . . 119.49(4) ?
    Sn9 Ni10 Sn8 . 2_554 132.26(8) ?
    Sn7 Ni10 Sn8 1_545 2_554 76.87(5) ?
    Sn7 Ni10 Sn8 . 2_554 76.87(5) ?
    Sn6 Ni10 Sn8 . 2_554 103.71(7) ?
    Sn9 Ni10 Tm1 . . 75.45(4) ?
    Sn7 Ni10 Tm1 1_545 . 150.48(7) ?
    Sn7 Ni10 Tm1 . . 71.26(3) ?
    Sn6 Ni10 Tm1 . . 65.06(4) ?
    Sn8 Ni10 Tm1 2_554 . 132.15(3) ?
    Sn9 Ni10 Tm1 . 1_545 75.45(4) ?
    Sn7 Ni10 Tm1 1_545 1_545 71.26(3) ?
    Sn7 Ni10 Tm1 . 1_545 150.48(7) ?
    Sn6 Ni10 Tm1 . 1_545 65.06(4) ?
    Sn8 Ni10 Tm1 2_554 1_545 132.15(3) ?
    Tm1 Ni10 Tm1 . 1_545 87.31(5) ?
    Sn9 Ni10 Tm2 . 1_545 137.40(2) ?
    Sn7 Ni10 Tm2 1_545 1_545 65.00(3) ?
    Sn7 Ni10 Tm2 . 1_545 137.87(7) ?
    Sn6 Ni10 Tm2 . 1_545 62.75(4) ?
    Sn8 Ni10 Tm2 2_554 1_545 62.99(4) ?
    Tm1 Ni10 Tm2 . 1_545 127.82(6) ?
    Tm1 Ni10 Tm2 1_545 1_545 71.45(2) ?
    Sn9 Ni10 Tm2 . . 137.40(2) ?
    Sn7 Ni10 Tm2 1_545 . 137.87(7) ?
    Sn7 Ni10 Tm2 . . 65.00(3) ?
    Sn6 Ni10 Tm2 . . 62.75(4) ?
    Sn8 Ni10 Tm2 2_554 . 62.99(4) ?
    Tm1 Ni10 Tm2 . . 71.45(2) ?
    Tm1 Ni10 Tm2 1_545 . 127.82(6) ?
    Tm2 Ni10 Tm2 1_545 . 84.84(4) ?
    Sn9 Ni10 Tm3 . 2_554 68.13(5) ?
    Sn7 Ni10 Tm3 1_545 2_554 59.65(4) ?
    Sn7 Ni10 Tm3 . 2_554 59.65(4) ?
    Sn6 Ni10 Tm3 . 2_554 167.84(7) ?
    Sn8 Ni10 Tm3 2_554 2_554 64.13(4) ?
    Tm1 Ni10 Tm3 . 2_554 122.41(4) ?
    Tm1 Ni10 Tm3 1_545 2_554 122.41(4) ?
    Tm2 Ni10 Tm3 1_545 2_554 109.00(4) ?
    Tm2 Ni10 Tm3 . 2_554 109.00(4) ?
    Sn4 Ni11 Sn4 5_545 5 120.64(7) ?
    Sn4 Ni11 Sn6 5_545 . 117.99(4) ?
    Sn4 Ni11 Sn6 5 . 117.99(4) ?
    Sn4 Ni11 Sn5 5_545 6_556 83.76(5) ?
    Sn4 Ni11 Sn5 5 6_556 83.76(5) ?
    Sn6 Ni11 Sn5 . 6_556 121.24(7) ?
    Sn4 Ni11 Sn4 5_545 . 76.14(4) ?
    Sn4 Ni11 Sn4 5 . 76.14(4) ?
    Sn6 Ni11 Sn4 . . 100.37(6) ?
    Sn5 Ni11 Sn4 6_556 . 138.39(7) ?
    Sn4 Ni11 Tm3 5_545 . 154.05(7) ?
    Sn4 Ni11 Tm3 5 . 69.20(2) ?
    Sn6 Ni11 Tm3 . . 67.24(4) ?
    Sn5 Ni11 Tm3 6_556 . 73.14(4) ?
    Sn4 Ni11 Tm3 . . 129.35(3) ?
    Sn4 Ni11 Tm3 5_545 1_545 69.20(2) ?
    Sn4 Ni11 Tm3 5 1_545 154.05(7) ?
    Sn6 Ni11 Tm3 . 1_545 67.24(4) ?
    Sn5 Ni11 Tm3 6_556 1_545 73.14(4) ?
    Sn4 Ni11 Tm3 . 1_545 129.35(3) ?
    Tm3 Ni11 Tm3 . 1_545 92.41(5) ?
    Sn4 Ni11 Tm2 5_545 . 135.01(7) ?
    Sn4 Ni11 Tm2 5 . 63.75(3) ?
    Sn6 Ni11 Tm2 . . 61.53(3) ?
    Sn5 Ni11 Tm2 6_556 . 137.92(2) ?
    Sn4 Ni11 Tm2 . . 61.07(3) ?
    Tm3 Ni11 Tm2 . . 70.75(2) ?
    Tm3 Ni11 Tm2 1_545 . 128.71(6) ?
    Sn4 Ni11 Tm2 5_545 1_545 63.75(3) ?
    Sn4 Ni11 Tm2 5 1_545 135.01(7) ?
    Sn6 Ni11 Tm2 . 1_545 61.53(3) ?
    Sn5 Ni11 Tm2 6_556 1_545 137.92(2) ?
    Sn4 Ni11 Tm2 . 1_545 61.07(3) ?
    Tm3 Ni11 Tm2 . 1_545 128.71(6) ?
    Tm3 Ni11 Tm2 1_545 1_545 70.75(2) ?
    Tm2 Ni11 Tm2 . 1_545 82.84(4) ?
    Sn4 Ni11 Tm2 5_545 5 60.33(4) ?
    Sn4 Ni11 Tm2 5 5 60.33(4) ?
    Sn6 Ni11 Tm2 . 5 160.53(7) ?
    Sn5 Ni11 Tm2 6_556 5 78.23(5) ?
    Sn4 Ni11 Tm2 . 5 60.16(4) ?
    Tm3 Ni11 Tm2 . 5 123.78(4) ?
    Tm3 Ni11 Tm2 1_545 5 123.78(4) ?
    Tm2 Ni11 Tm2 . 5 104.85(4) ?
    Tm2 Ni11 Tm2 1_545 5 104.85(4) ?
    Sn8 Ni12 Sn8 . 1_545 126.20(9) ?
    Sn8 Ni12 Sn6 . . 113.33(5) ?
    Sn8 Ni12 Sn6 1_545 . 113.33(5) ?
    Sn8 Ni12 Sn5 . . 87.74(6) ?
    Sn8 Ni12 Sn5 1_545 . 87.74(6) ?
    Sn6 Ni12 Sn5 . . 123.90(9) ?
    Sn8 Ni12 Sn7 . 2 75.93(5) ?
    Sn8 Ni12 Sn7 1_545 2 75.93(5) ?
    Sn6 Ni12 Sn7 . 2 93.61(7) ?
    Sn5 Ni12 Sn7 . 2 142.49(8) ?
    Sn8 Ni12 Tm1 . 1_545 156.15(8) ?
    Sn8 Ni12 Tm1 1_545 1_545 69.53(3) ?
    Sn6 Ni12 Tm1 . 1_545 67.18(4) ?
    Sn5 Ni12 Tm1 . 1_545 74.18(5) ?
    Sn7 Ni12 Tm1 2 1_545 127.76(4) ?
    Sn8 Ni12 Tm1 . . 69.53(3) ?
    Sn8 Ni12 Tm1 1_545 . 156.15(8) ?
    Sn6 Ni12 Tm1 . . 67.18(4) ?
    Sn5 Ni12 Tm1 . . 74.18(5) ?
    Sn7 Ni12 Tm1 2 . 127.76(4) ?
    Tm1 Ni12 Tm1 1_545 . 90.29(6) ?
    Sn8 Ni12 Tm2 . 2 63.18(5) ?
    Sn8 Ni12 Tm2 1_545 2 63.18(5) ?
    Sn6 Ni12 Tm2 . 2 155.17(8) ?
    Sn5 Ni12 Tm2 . 2 80.93(6) ?
    Sn7 Ni12 Tm2 2 2 61.56(4) ?
    Tm1 Ni12 Tm2 1_545 2 126.83(4) ?
    Tm1 Ni12 Tm2 . 2 126.83(4) ?
data_New_Global_Publ_Block
_journal_date_recd_electronic     2013-09-27
_journal_date_accepted     2013-10-04
_journal_name_full     'Acta Crystallographica, Section E'
_journal_year     2013
_journal_volume     69
_journal_issue     11
_journal_page_first     i76
_journal_page_last     i76
_journal_paper_category     QI
_journal_paper_doi     10.1107/S1600536813027335
_journal_coeditor_code     FF2120
_publ_contact_author_name     'Ivan Tarasiuk'
_publ_contact_author_address
;
Department of Inorganic Chemistry
Ivan Franko Lviv National University
Kyryla and Mefodiya str. 6, 79005 Lviv, Ukraine
;
_publ_contact_author_email     'tarasiuk.i@gmail.com'
_publ_contact_author_fax     ?
_publ_contact_author_phone     ?
_publ_section_title
;
Thulium nickel/lithium distannide, TmNi~1-~<i>~x~</i>Li<i>~x~</i>Sn~2~ (<i>x</i>
= 0.035)
;
loop_
    _publ_author_name
    _publ_author_footnote
    _publ_author_address
    'Stetskiv, Andrij' .
;
Ivano-Frankivsk National Medical University
Department of Chemistry
Galytska str. 2,
76018 Ivano-Frankivsk, Ukraine
;
    'Tarasiuk, Ivan' .
;
Department of Inorganic Chemistry
Ivan Franko Lviv National University
Kyryla and Mefodiya str. 6, 79005 Lviv, Ukraine
;
    'Misztal, Renata' .
;
Institute of Chemistry, Environment Protection and Biotechnology,
Jan Dlugosz University,
al. Armii Krajowej 13/15,
42-200 Czestochowa,
Poland
;
    'Pavlyuk, Volodymyr' .
;
Department of Inorganic Chemistry
Ivan Franko Lviv National University
Kyryla and Mefodiya str. 6, 79005, Lviv, Ukraine
Institute of Chemistry, Environment Protection and Biotechnology,
Jan Dlugosz University,
al. Armii Krajowej 13/15,
42-200 Czestochowa,
Poland
;
