# Supplementary material for: Thulium nickel/lithium distannide, TmNi1−xLixSn2 (x = 0.035)
Source: Acta Crystallogr Sect E Struct Rep Online. 2013 Oct 12;69(Pt 11):i76. doi: 10.1107/S1600536813027335 (PMC3884236; doi:10.1107/S1600536813027335)
Supplement: Supplementary file 2 [file e-69-00i76-Isup2.hkl]

# 
# h,k,l, Fc-squared, Fo-squared, sigma(Fo-squared) and status flag 
# 
data_I
_shelx_title ' nnn in Pnma' 
_shelx_refln_list_code          4 
_shelx_F_calc_maximum     1733.69 
_exptl_crystal_F_000      2367.00 
_reflns_d_resolution_high  0.7699 
 
loop_ 
 _symmetry_equiv_pos_as_xyz 
 'x, y, z' 
 '-x+1/2, -y, z+1/2' 
 '-x, y+1/2, -z' 
 'x+1/2, -y+1/2, -z+1/2' 
 '-x, -y, -z' 
 'x-1/2, y, -z-1/2' 
 'x, -y-1/2, z' 
 '-x-1/2, y-1/2, z-1/2' 
 
_cell_length_a    16.0285 
_cell_length_b     4.3862 
_cell_length_c    14.3684 
_cell_angle_alpha  90.000 
_cell_angle_beta   90.000 
_cell_angle_gamma  90.000 
 
_shelx_F_squared_multiplier     1.000 
 
loop_ 
 _refln_index_h 
 _refln_index_k 
 _refln_index_l 
 _refln_F_squared_calc 
 _refln_F_squared_meas 
 _refln_F_squared_sigma 
 _refln_observed_status 
   4   0   0    41190.64    41548.26    418.41 o 
   6   0   0   643218.13   643332.50   6530.99 o 
   8   0   0    14921.73    14515.10    498.04 o 
  10   0   0   110291.88   107804.24   1242.99 o 
  12   0   0   132009.53   126179.50   1168.12 o 
  14   0   0      646.08      592.09    592.09 o 
  16   0   0    17482.13    17934.96    952.86 o 
  20   0   0      522.47      169.17    592.08 o 
   2   1   0     4276.17     4764.63    159.22 o 
   4   1   0   101944.84    99808.01    547.71 o 
   6   1   0    48072.69    45887.16    657.22 o 
   8   1   0     7751.29     7962.60    348.31 o 
  10   1   0    74861.50    72419.56    913.14 o 
  12   1   0     2814.84     2404.16    351.53 o 
  14   1   0    48183.92    46747.85    853.25 o 
  16   1   0       17.36      -84.58    190.30 o 
  18   1   0    21933.52    22552.59   1260.10 o 
  20   1   0    14336.96    16339.42   1820.19 o 
   0   2   0  3005675.75  2933972.25  31512.29 o 
   2   2   0     9872.25     9467.75    206.79 o 
   4   2   0    33203.42    32701.09    405.78 o 
   6   2   0   424821.47   417444.66   2096.06 o 
   8   2   0     7772.94     7565.23    366.49 o 
  10   2   0    82262.74    80186.88    971.92 o 
  12   2   0    95742.76    95051.99   1152.01 o 
  14   2   0      767.01      504.19    419.98 o 
  16   2   0    14541.77    13015.31    828.94 o 
  18   2   0    26802.88    26036.65   1187.95 o 
   2   3   0     2675.48     2952.97    238.05 o 
   4   3   0    42487.62    42900.46    519.64 o 
   6   3   0    27394.51    26921.13    553.73 o 
   8   3   0     3838.20     4262.49    345.23 o 
  10   3   0    37866.06    38760.55    763.73 o 
  12   3   0     1953.31     1672.51    468.88 o 
  14   3   0    29962.05    30372.22    835.69 o 
  16   3   0       27.66     -112.22    258.24 o 
   0   4   0  1090976.50  1145585.38  19609.62 o 
   2   4   0     3770.33     3350.68    326.18 o 
   4   4   0    16925.62    16429.21    516.96 o 
   6   4   0   172294.03   177751.84   1726.71 o 
   8   4   0     1403.65      840.65    355.30 o 
  10   4   0    40326.04    41481.64    873.46 o 
  12   4   0    42822.06    41836.25   1886.40 o 
  14   4   0      858.78      279.12    549.26 o 
   2   5   0     1081.51      645.25    502.83 o 
   4   5   0    13372.96    15655.44   1460.38 o 
   6   5   0    12790.54    13199.22    879.71 o 
   8   5   0     1286.74      671.85   2520.37 o 
   3   0   1      534.17      675.35    103.41 o 
   4   0   1     2243.49     2753.38    164.62 o 
   5   0   1     6166.86     5741.83    213.94 o 
   6   0   1    39173.54    39291.94    712.94 o 
   7   0   1     1984.83     1993.74    171.67 o 
   8   0   1    87840.63    83787.37    694.92 o 
   9   0   1    25202.84    24069.21    418.10 o 
  10   0   1     7224.49     6317.25    286.11 o 
  11   0   1      267.44      415.11    211.87 o 
  12   0   1    27559.10    27103.97    618.91 o 
  13   0   1    19184.01    18757.07    561.40 o 
  14   0   1    45293.08    45686.82    906.38 o 
  15   0   1      401.61      215.57    212.90 o 
  16   0   1    21245.87    19761.87    974.33 o 
  17   0   1     1509.40     2030.15   1395.73 o 
  18   0   1     4636.97     5097.66   1290.28 o 
  19   0   1      331.25     5751.56   1459.04 o 
  20   0   1    14957.36    18973.14   1271.91 o 
   0   1   1    13526.51    13982.41    176.70 o 
   1   1   1    10313.75    11216.14    115.83 o 
   2   1   1        2.82      175.82     83.01 o 
   3   1   1     8123.73     7895.89    139.83 o 
   4   1   1   152859.89   152150.86    578.80 o 
   5   1   1   686094.31   688090.75   4468.83 o 
   6   1   1     6789.88     6489.66    231.17 o 
   7   1   1    47117.47    44657.31    608.78 o 
   8   1   1    94949.43    89931.68   1095.29 o 
   9   1   1    47995.23    45956.00    415.66 o 
  10   1   1     2303.43     2524.14    183.97 o 
  11   1   1   227974.09   221131.36    959.71 o 
  12   1   1     5239.31     5138.48    237.08 o 
  13   1   1       85.10      263.58    222.12 o 
  14   1   1     5372.97     5267.78    354.37 o 
  15   1   1    32542.02    32043.39    618.92 o 
  16   1   1    34573.26    34038.48   1113.95 o 
  17   1   1      127.33      111.44   1188.60 o 
  18   1   1    12441.27    12282.34    750.53 o 
  19   1   1     7013.51     7212.93    595.54 o 
  20   1   1      426.26     -547.60    703.25 o 
   1   2   1     4330.45     4208.72    125.18 o 
   2   2   1     1040.77     1284.19    103.73 o 
   3   2   1      321.14      512.32     94.41 o 
   4   2   1     1083.73     1188.65    110.47 o 
   5   2   1     4007.61     3828.03    182.07 o 
   6   2   1    24895.69    25267.51    402.89 o 
   7   2   1     1439.26     1908.11    189.01 o 
   8   2   1    60490.28    60165.04    543.73 o 
   9   2   1    18096.04    17896.55    357.47 o 
  10   2   1     4920.71     5155.15    271.80 o 
  11   2   1      307.43      487.56    185.66 o 
  12   2   1    18778.91    18057.15    421.56 o 
  13   2   1    14508.00    13981.07    451.89 o 
  14   2   1    35473.41    35363.90    643.92 o 
  15   2   1      308.12      364.47    449.30 o 
  16   2   1    17030.20    15499.50    527.76 o 
  17   2   1     1474.31      799.08    365.79 o 
  18   2   1     4046.51     3038.69    515.62 o 
  19   2   1      314.29     -137.77    700.31 o 
   0   3   1     7184.60     7612.99    288.30 o 
   1   3   1     7983.18     8741.43    306.18 o 
   2   3   1       78.11      309.80     91.67 o 
   3   3   1     4349.73     4744.97    171.24 o 
   4   3   1    71373.49    74122.73    523.61 o 
   5   3   1   333644.72   339955.56   1094.71 o 
   6   3   1     2943.00     3080.56    214.72 o 
   7   3   1    20351.28    20291.00    369.05 o 
   8   3   1    53502.87    53857.03    660.60 o 
   9   3   1    25970.29    26875.64    443.63 o 
  10   3   1     1561.62     1864.98    260.86 o 
  11   3   1   131156.61   133422.06   1047.89 o 
  12   3   1     3734.98     3663.45    343.49 o 
  13   3   1       88.04       47.20    278.12 o 
  14   3   1     3647.17     2724.43    361.03 o 
  15   3   1    18996.65    16955.82    562.65 o 
  16   3   1    20800.86    18810.67    611.56 o 
  17   3   1       59.01      139.66    307.44 o 
   1   4   1     2122.44     2103.90    209.31 o 
   2   4   1      926.00     1012.95    198.02 o 
   3   4   1      197.78      335.83    156.87 o 
   4   4   1       93.09       56.44     74.38 o 
   5   4   1     1783.38     1709.41    239.30 o 
   6   4   1     8929.31     8251.20    325.58 o 
   7   4   1      697.86      541.22    207.46 o 
   8   4   1    25565.62    26466.67    508.12 o 
   9   4   1     8505.72     8760.02    376.63 o 
  10   4   1     1826.30     1801.10    320.63 o 
  11   4   1      370.31       77.35    182.29 o 
  12   4   1     7143.67     6516.01    460.87 o 
  13   4   1     7211.67     6434.16    490.44 o 
  14   4   1    18768.26    18860.55    672.81 o 
   0   5   1     2528.53     2823.25    501.10 o 
   1   5   1     4514.10     3575.09    347.80 o 
   2   5   1      250.12      -32.73    100.72 o 
   3   5   1     1752.60      977.54    462.66 o 
   4   5   1    24518.28    27058.80    752.42 o 
   5   5   1   123654.59   134644.81   1291.11 o 
   6   5   1      806.51      511.69    512.86 o 
   7   5   1     5852.90     4981.66    451.56 o 
   8   5   1    23105.32    22117.83    776.41 o 
   9   5   1     9805.15     8847.38    636.09 o 
   2   0   2      734.24      549.93    507.63 o 
   3   0   2     1765.48     2078.61    304.74 o 
   4   0   2     5582.91     5103.88    354.03 o 
   5   0   2      395.09      583.68    195.05 o 
   6   0   2     5899.75     5930.82    231.46 o 
   7   0   2   165785.80   159150.75   1190.15 o 
   8   0   2     2551.56     2504.83    314.10 o 
   9   0   2    23542.43    22725.85    444.17 o 
  10   0   2    67702.09    65350.19    719.41 o 
  11   0   2     3002.48     3177.57    328.03 o 
  12   0   2    11415.17    11693.66    451.98 o 
  13   0   2   182358.88   178260.05   1477.36 o 
  14   0   2    53459.20    54427.19   1157.85 o 
  15   0   2    36715.34    36714.26   1007.74 o 
  16   0   2    82012.66    87248.90   1496.00 o 
  17   0   2     4448.23     5288.03   1290.28 o 
  18   0   2     1737.07     3341.33   1163.12 o 
  19   0   2     4920.54     5139.98   1311.44 o 
  20   0   2    72403.23    85795.43   2995.83 o 
   1   1   2     6548.20     6941.50    119.75 o 
   2   1   2     3313.40     3247.38    112.75 o 
   3   1   2    15311.02    15465.34    213.42 o 
   4   1   2    47545.55    47255.89    301.87 o 
   5   1   2    14266.14    14383.98    192.94 o 
   6   1   2     4818.10     4702.92    148.80 o 
   7   1   2    10664.34     9757.02    237.33 o 
   8   1   2     1075.88     1514.47    164.24 o 
   9   1   2      248.84      567.71    147.06 o 
  10   1   2   134719.09   131563.27    692.69 o 
  11   1   2   225203.53   221373.78   1105.49 o 
  12   1   2    17445.42    17401.29    307.67 o 
  13   1   2    41872.57    41514.62    919.88 o 
  14   1   2     3622.15     4030.58    336.01 o 
  15   1   2    17063.84    16742.02    817.35 o 
  16   1   2     8492.22     8150.86    868.69 o 
  17   1   2    64921.07    69859.28   1812.44 o 
  18   1   2    36093.92    38125.18   2531.27 o 
  19   1   2    87913.02   102496.92   4064.15 o 
  20   1   2      206.03        2.11    744.19 o 
   0   2   2     3688.42     3967.73    185.36 o 
   1   2   2      127.01      329.70     70.42 o 
   2   2   2      251.36      482.57     79.24 o 
   3   2   2     1149.40     1224.66    112.48 o 
   4   2   2     3446.70     3401.78    143.03 o 
   5   2   2      445.54      617.48    123.72 o 
   6   2   2     5072.00     5153.91    158.10 o 
   7   2   2   111142.88   109724.99    721.71 o 
   8   2   2     2020.52     2305.77    215.74 o 
   9   2   2    16013.09    16288.20    413.83 o 
  10   2   2    48930.51    48091.18    618.80 o 
  11   2   2     2068.33     2314.64    271.81 o 
  12   2   2     9122.13     9077.09    382.11 o 
  13   2   2   138750.31   137615.66   1736.59 o 
  14   2   2    40459.45    40115.54    680.59 o 
  15   2   2    27785.07    27257.56    612.30 o 
  16   2   2    64826.95    64008.36   1161.94 o 
  17   2   2     3458.51     2360.59    424.36 o 
  18   2   2     1254.58     1095.47    614.91 o 
  19   2   2     4155.22     2762.04    596.47 o 
   1   3   2     2952.06     2920.20    176.04 o 
   2   3   2     1824.08     2067.06    164.14 o 
   3   3   2     9430.21     9855.12    211.51 o 
   4   3   2    21469.80    21615.90    311.53 o 
   5   3   2     6400.39     6548.48    207.08 o 
   6   3   2     2235.70     2515.40    179.73 o 
   7   3   2     4878.48     4866.49    287.52 o 
   8   3   2      744.20     1029.84    207.38 o 
   9   3   2      180.54      450.34    205.36 o 
  10   3   2    74147.95    76641.46    772.01 o 
  11   3   2   124758.37   127942.73   1025.43 o 
  12   3   2    10998.04    10823.75    422.49 o 
  13   3   2    25429.24    25987.79    684.92 o 
  14   3   2     2676.81     2310.90    378.86 o 
  15   3   2    10927.01    10057.57    494.32 o 
  16   3   2     5180.41     4583.69    472.45 o 
  17   3   2    41676.68    40094.25   1334.22 o 
   0   4   2     2339.15     2346.79    284.05 o 
   1   4   2      214.51      232.44    201.83 o 
   2   4   2       37.05      157.74    129.80 o 
   3   4   2      320.01      603.43    244.21 o 
   4   4   2     1350.16     1474.54    231.76 o 
   5   4   2      331.06      505.27    240.41 o 
   6   4   2     3359.58     3644.82    276.23 o 
   7   4   2    45603.81    47785.69    620.49 o 
   8   4   2     1132.47     1087.92    275.78 o 
   9   4   2     6157.73     5650.51    386.16 o 
  10   4   2    22190.82    21794.80    578.04 o 
  11   4   2      806.67      277.44    207.29 o 
  12   4   2     5051.38     4411.92    456.20 o 
  13   4   2    70129.73    75111.92   1063.15 o 
  14   4   2    19642.31    18508.98    671.69 o 
   1   5   2      822.99      239.83    265.72 o 
   2   5   2      770.28      277.00    271.22 o 
   3   5   2     4594.74     3574.26    389.60 o 
   4   5   2     7226.32     6783.86    562.03 o 
   5   5   2     2180.08     1510.43    366.49 o 
   6   5   2      640.14       -7.73    105.18 o 
   7   5   2     1800.80     1302.17    506.51 o 
   8   5   2      388.84      -23.46    105.50 o 
   9   5   2       81.19     -225.38    327.51 o 
   1   0   3       89.48      237.91    111.90 o 
   2   0   3    18301.11    18074.84    574.14 o 
   3   0   3    17396.37    18323.54    585.10 o 
   4   0   3      703.24     1250.73    339.08 o 
   5   0   3     6408.44     6242.70    372.38 o 
   6   0   3   856917.06   835769.50  15081.27 o 
   7   0   3   146148.27   137220.16   1052.22 o 
   8   0   3    67555.65    64952.60    975.30 o 
   9   0   3    29631.17    30314.46    589.18 o 
  10   0   3    43814.45    43465.94    762.07 o 
  11   0   3      120.24       37.76    116.30 o 
  12   0   3    58575.95    57532.01    821.16 o 
  13   0   3   100068.48    99913.59   2452.94 o 
  14   0   3    29153.58    29723.29    893.96 o 
  15   0   3    13078.97    12445.10    878.47 o 
  16   0   3    88486.82    90599.25   3076.73 o 
  17   0   3    21054.47    23042.13   1651.92 o 
  18   0   3    13571.11    13291.99   1481.59 o 
  19   0   3     3895.54     5245.36   1374.79 o 
  20   0   3      163.71     -317.18    972.68 o 
   0   1   3    15836.46    17110.81    225.93 o 
   1   1   3     5160.66     5133.43    129.89 o 
   2   1   3   186413.44   183116.20   1933.33 o 
   3   1   3     9450.22     9732.45    209.27 o 
   4   1   3   134713.19   131479.88   1508.49 o 
   5   1   3      973.28     1086.39    168.16 o 
   6   1   3    36265.59    35575.57    325.17 o 
   7   1   3     6393.23     6089.99    235.59 o 
   8   1   3     1302.40     1431.44    178.36 o 
   9   1   3     2618.92     2811.12    194.16 o 
  10   1   3     5673.27     5692.67    231.32 o 
  11   1   3     6054.94     5975.24    242.93 o 
  12   1   3     1632.35     2089.38    224.43 o 
  13   1   3      629.09      603.19    232.88 o 
  14   1   3    14611.21    14540.33    828.13 o 
  15   1   3    11256.43    11194.89    515.06 o 
  16   1   3    38556.55    39889.43   1469.33 o 
  17   1   3      705.35     1449.47    753.59 o 
  18   1   3    71043.09    79401.84   1818.92 o 
  19   1   3     1162.31      722.01    638.50 o 
  20   1   3    11541.93    11001.41    855.46 o 
   1   2   3       22.23      279.54     88.10 o 
   2   2   3    16573.33    17498.97    220.64 o 
   3   2   3    13508.88    13944.37    198.77 o 
   4   2   3      589.76     1009.95    117.06 o 
   5   2   3     3338.40     3430.30    150.48 o 
   6   2   3   571018.69   563418.31   2801.41 o 
   7   2   3   100449.09    97921.03    581.72 o 
   8   2   3    50297.77    50031.24    844.63 o 
   9   2   3    22928.59    21772.48    418.92 o 
  10   2   3    33163.79    32264.96    623.50 o 
  11   2   3       52.71      210.07    138.90 o 
  12   2   3    43315.21    41651.90    635.55 o 
  13   2   3    75058.84    74795.86   1383.97 o 
  14   2   3    21825.84    21899.09    573.12 o 
  15   2   3    10242.73     9555.90    454.74 o 
  16   2   3    70430.73    68412.07   1429.84 o 
  17   2   3    16408.67    15740.10    624.94 o 
  18   2   3    10805.12     9512.84    779.88 o 
  19   2   3     2992.44     1232.95    666.28 o 
   0   3   3     5028.10     5400.10    268.15 o 
   1   3   3     1823.53     1895.84    171.59 o 
   2   3   3    84333.32    86546.03    537.01 o 
   3   3   3     4140.38     4457.14    183.53 o 
   4   3   3    63832.63    66298.69    466.24 o 
   5   3   3      353.92      494.72    111.94 o 
   6   3   3    17417.12    17414.96    301.73 o 
   7   3   3     2685.27     2489.31    226.87 o 
   8   3   3      594.44      849.11    215.75 o 
   9   3   3     1001.05      977.29    219.73 o 
  10   3   3     3224.86     3159.03    284.27 o 
  11   3   3     3644.19     3297.14    325.53 o 
  12   3   3      638.87      549.58    201.35 o 
  13   3   3      180.72      245.45    349.12 o 
  14   3   3     8628.89     7575.27    618.33 o 
  15   3   3     8234.68     7882.38    477.94 o 
  16   3   3    23967.29    22286.17    784.57 o 
  17   3   3      640.07      274.23    386.02 o 
   1   4   3      140.88      186.37    156.85 o 
   2   4   3     9869.93    10222.51    290.60 o 
   3   4   3     7701.37     7434.91    273.57 o 
   4   4   3      246.66      382.12    205.21 o 
   5   4   3      647.69      951.89    235.74 o 
   6   4   3   227530.86   236251.11   1545.05 o 
   7   4   3    42535.45    44293.21    691.06 o 
   8   4   3    25386.73    25963.71    578.20 o 
   9   4   3    12555.80    11247.25    459.02 o 
  10   4   3    16990.56    15576.32    642.25 o 
  11   4   3       13.41      492.85    406.48 o 
  12   4   3    19834.50    19166.57    616.29 o 
  13   4   3    35767.00    36338.64    802.49 o 
  14   4   3    10600.55     8939.86    562.61 o 
   0   5   3      928.71      485.46    804.83 o 
   1   5   3      380.42      -82.33     71.48 o 
   2   5   3    30799.83    30802.59    698.13 o 
   3   5   3     1319.65     1175.00    525.40 o 
   4   5   3    22970.70    24565.25    644.00 o 
   5   5   3       59.73      -21.79    106.82 o 
   6   5   3     6025.99     5657.25    462.99 o 
   7   5   3      615.76       -2.04    130.63 o 
   8   5   3      139.24      -19.34     94.31 o 
   9   5   3      169.94     -208.63    227.31 o 
   0   0   4      129.60      264.91    131.35 o 
   1   0   4      459.68      819.45    162.31 o 
   2   0   4    37368.69    35767.71    909.82 o 
   3   0   4    94058.67    95356.88   1252.14 o 
   4   0   4    17067.67    16739.20    603.80 o 
   5   0   4    28824.44    29486.67    825.34 o 
   6   0   4      818.77      914.43    266.20 o 
   7   0   4    10858.56    10247.08    404.91 o 
   8   0   4    40487.59    38471.58    644.98 o 
   9   0   4   133510.69   130355.41   1307.45 o 
  10   0   4      874.61      875.51    250.90 o 
  11   0   4    36569.29    35549.84    946.47 o 
  12   0   4    34762.29    34596.96   1088.35 o 
  13   0   4       14.15     -138.30    228.33 o 
  14   0   4     5465.97     5804.00    445.56 o 
  15   0   4     4297.09     4304.52    527.89 o 
  16   0   4     2217.91     1553.65    581.59 o 
  17   0   4       43.56     -105.73    803.51 o 
  18   0   4    18892.39    20644.05   1672.70 o 
  19   0   4     3811.13     4124.34   1142.13 o 
  20   0   4      125.47       63.44    232.60 o 
   1   1   4   213196.89   210160.06   2063.56 o 
   2   1   4   923526.81   958930.63  17314.92 o 
   3   1   4   341577.59   320731.38   5377.10 o 
   4   1   4   116534.21   111538.77   1424.34 o 
   5   1   4    20978.47    20056.16    371.94 o 
   6   1   4    18462.75    17964.68    355.14 o 
   7   1   4     1832.02     1979.87    238.09 o 
   8   1   4   194143.75   191194.14   1594.14 o 
   9   1   4    49798.91    48869.80    551.62 o 
  10   1   4    53417.85    52732.64    803.65 o 
  11   1   4    59146.87    58440.55    603.48 o 
  12   1   4    11344.66    11083.94    344.74 o 
  13   1   4     8300.45     7653.64    305.15 o 
  14   1   4      652.21      619.59    325.91 o 
  15   1   4     6664.17     6147.76    439.57 o 
  16   1   4    12299.78    12278.61    532.92 o 
  17   1   4     4580.80     4059.83    562.27 o 
  18   1   4     6868.43     6561.71    568.51 o 
  19   1   4     2460.73     2264.87    643.63 o 
  20   1   4     1740.39      566.41    493.73 o 
   0   2   4      119.24      415.04    130.45 o 
   1   2   4      546.97      676.81     96.90 o 
   2   2   4    23076.67    23471.35    267.94 o 
   3   2   4    60263.74    60267.66    366.10 o 
   4   2   4    12540.39    12223.66    202.30 o 
   5   2   4    17433.40    17266.81    250.91 o 
   6   2   4      634.43      859.03    134.24 o 
   7   2   4     7808.76     7751.53    211.94 o 
   8   2   4    29474.34    28827.23    320.26 o 
   9   2   4    95191.38    94811.55    625.13 o 
  10   2   4      757.48     1049.81    279.90 o 
  11   2   4    26725.60    26682.85    515.18 o 
  12   2   4    25859.72    24542.37    569.38 o 
  13   2   4        9.88       14.57    272.82 o 
  14   2   4     3983.66     3710.46    411.17 o 
  15   2   4     3237.26     2352.30    427.15 o 
  16   2   4     1863.79      940.05    448.88 o 
  17   2   4       74.90      -67.92    194.69 o 
  18   2   4    15061.37    14390.35    766.86 o 
   1   3   4    95279.54    97182.04    603.79 o 
   2   3   4   442420.69   450325.50   1664.36 o 
   3   3   4   165520.78   165038.91    939.34 o 
   4   3   4    59226.52    60139.58    596.81 o 
   5   3   4     7804.57     7786.36    230.94 o 
   6   3   4     6850.16     6544.15    217.61 o 
   7   3   4     1637.72     1622.84    197.36 o 
   8   3   4   105829.88   105216.29   1074.90 o 
   9   3   4    25898.09    26434.89    461.32 o 
  10   3   4    30427.49    30847.47    520.48 o 
  11   3   4    36330.55    36488.85    595.42 o 
  12   3   4     7689.75     7298.04    432.48 o 
  13   3   4     3669.51     3364.42    455.26 o 
  14   3   4      244.59       25.51    339.80 o 
  15   3   4     4343.85     4038.47    546.63 o 
  16   3   4     7993.44     7117.07    600.16 o 
  17   3   4     3126.44     2148.27    655.58 o 
   0   4   4       65.25      354.31    348.98 o 
   1   4   4      458.62      535.16    212.72 o 
   2   4   4     9015.66     8863.03    308.96 o 
   3   4   4    23867.10    24671.65    427.07 o 
   4   4   4     6340.98     6278.32    305.04 o 
   5   4   4     5683.68     5382.97    324.06 o 
   6   4   4      402.42      259.89    274.30 o 
   7   4   4     3772.12     3184.80    356.01 o 
   8   4   4    14062.73    14572.26    513.00 o 
   9   4   4    42331.04    42395.00    788.39 o 
  10   4   4      524.43       74.23    207.96 o 
  11   4   4    12362.59    11601.73    556.34 o 
  12   4   4    12204.13    11324.13    582.44 o 
  13   4   4       58.16      -42.64    112.82 o 
  14   4   4     1704.88       78.68    553.11 o 
   1   5   4    30468.91    32507.84    595.85 o 
   2   5   4   160150.66   177689.14   1380.27 o 
   3   5   4    60377.73    65178.70    881.27 o 
   4   5   4    23069.97    24373.36    657.09 o 
   5   5   4     1627.31     1591.79    473.29 o 
   6   5   4     1692.35     1228.62    526.46 o 
   7   5   4     1004.07       34.97    241.15 o 
   8   5   4    42090.23    43434.23    965.97 o 
   1   0   5    14506.61    14922.00    342.59 o 
   2   0   5     1493.09     1881.87    273.97 o 
   3   0   5   561826.63   592549.88   8279.75 o 
   4   0   5     9355.44    10315.99    389.40 o 
   5   0   5    49074.67    47990.44    692.01 o 
   6   0   5    11952.58    11686.57    440.79 o 
   7   0   5   269057.50   258548.30   4716.90 o 
   8   0   5    63378.36    62720.77    875.37 o 
   9   0   5    68995.66    66968.36    898.17 o 
  10   0   5     4449.49     4702.56    381.27 o 
  11   0   5      801.93     1412.76    308.02 o 
  12   0   5      431.26      826.79    269.95 o 
  13   0   5    19335.06    19012.77    601.61 o 
  14   0   5   113348.00   118717.63   2207.26 o 
  15   0   5     8422.15     8267.21    492.61 o 
  16   0   5     5887.99     5633.12   1364.47 o 
  17   0   5      282.61       42.29    126.87 o 
  18   0   5     2918.75     3066.65   1142.06 o 
  19   0   5     5153.96     5816.89   1353.75 o 
  20   0   5     6693.31     6790.50   1438.49 o 
   0   1   5    28563.72    29997.95    482.34 o 
   1   1   5      274.16      164.39     88.16 o 
   2   1   5    12283.47    11886.46    194.22 o 
   3   1   5     7777.88     7975.57    207.89 o 
   4   1   5     1476.59     1441.57    197.52 o 
   5   1   5    60592.73    59195.39    611.58 o 
   6   1   5    10273.07    10018.64    331.16 o 
   7   1   5    23471.47    24038.20    442.93 o 
   8   1   5     1741.72     2118.66    222.27 o 
   9   1   5    19330.11    19843.81    436.13 o 
  10   1   5     3157.62     3385.30    272.43 o 
  11   1   5    31790.11    31668.17    494.56 o 
  12   1   5    32676.98    32334.34    517.22 o 
  13   1   5    33440.89    34483.29    807.70 o 
  14   1   5     5074.88     4398.25    442.95 o 
  15   1   5    10390.24    10182.17    495.70 o 
  16   1   5    13618.58    14110.70    525.06 o 
  17   1   5     2279.96     2174.71    504.94 o 
  18   1   5     8598.47     8339.81    590.60 o 
  19   1   5    12275.70    13819.01    698.68 o 
   1   2   5    10792.47    10616.65    213.93 o 
   2   2   5     1227.50     1497.57    211.07 o 
   3   2   5   376842.16   375356.53   3465.50 o 
   4   2   5     7110.38     7270.61    230.97 o 
   5   2   5    35051.76    35601.44    333.08 o 
   6   2   5     8884.57     9746.98    411.68 o 
   7   2   5   193159.56   190851.30    923.34 o 
   8   2   5    46381.30    45288.57    433.03 o 
   9   2   5    50592.80    52108.47    724.07 o 
  10   2   5     3673.68     3978.15    261.11 o 
  11   2   5      865.87      955.99    369.59 o 
  12   2   5      356.04      162.02    256.42 o 
  13   2   5    15421.43    14087.03    558.62 o 
  14   2   5    88074.75    85090.41   2962.48 o 
  15   2   5     6642.84     5646.94    626.00 o 
  16   2   5     4554.51     3875.79    500.20 o 
  17   2   5      228.72     -238.81    272.76 o 
  18   2   5     2311.69     1612.50    924.42 o 
   0   3   5    14994.03    15271.67    383.24 o 
   1   3   5      383.77      791.29    145.72 o 
   2   3   5     5661.13     5523.96    234.22 o 
   3   3   5     3645.35     3619.89    215.71 o 
   4   3   5      773.82      956.24    178.56 o 
   5   3   5    29390.70    28797.11    373.45 o 
   6   3   5     4641.71     4644.60    207.83 o 
   7   3   5    11301.07    10684.62    348.07 o 
   8   3   5      826.63      902.86    258.66 o 
   9   3   5    10515.08    10169.89    466.74 o 
  10   3   5     2368.47     1991.26    397.93 o 
  11   3   5    19836.53    18927.62    962.01 o 
  12   3   5    18924.82    18480.29    603.21 o 
  13   3   5    19367.91    18423.64    834.15 o 
  14   3   5     3878.84     2989.50    485.04 o 
  15   3   5     6639.72     5557.52    563.09 o 
  16   3   5     9364.51     9080.81    918.66 o 
   1   4   5     5060.78     4962.59    256.09 o 
   2   4   5      888.00      438.17    197.18 o 
   3   4   5   155458.31   159006.44    980.86 o 
   4   4   5     3919.51     3586.12    283.14 o 
   5   4   5    16543.77    17008.39    455.09 o 
   6   4   5     4548.37     4034.91    326.83 o 
   7   4   5    88357.97    91665.09   1327.64 o 
   8   4   5    22248.10    21853.19    597.32 o 
   9   4   5    24026.94    23757.87    636.52 o 
  10   4   5     2240.35     1523.04    427.36 o 
  11   4   5      786.63      503.02    355.12 o 
  12   4   5      248.58      -65.60    472.67 o 
  13   4   5     8483.02     7651.84    708.06 o 
   0   5   5     6531.89     5291.29    513.96 o 
   1   5   5      402.05      -71.46    125.56 o 
   2   5   5     1858.40     1897.03    405.32 o 
   3   5   5     1209.77      500.94    473.12 o 
   4   5   5      339.18      574.65    821.05 o 
   5   5   5    10463.45     8707.63    610.45 o 
   6   5   5     1239.57      643.88    670.15 o 
   7   5   5     3580.20     2594.73    647.64 o 
   8   5   5      217.55      -57.31    283.31 o 
   0   0   6   386192.88   399941.84   4061.96 o 
   1   0   6    85963.79    87637.55    444.14 o 
   2   0   6    82299.54    86179.37   1061.59 o 
   3   0   6       89.83      363.70    222.79 o 
   4   0   6    20816.11    20150.28    562.17 o 
   5   0   6     3902.67     4073.72    351.43 o 
   6   0   6     1991.33     2010.60    328.97 o 
   7   0   6    49919.82    49844.38    775.29 o 
   8   0   6    39526.36    38127.29    722.88 o 
   9   0   6     6525.51     5977.60    421.99 o 
  10   0   6     7776.78     8260.74    466.28 o 
  11   0   6    13553.30    13855.94    552.33 o 
  12   0   6   126213.25   129819.48   1630.73 o 
  13   0   6    52874.00    54376.40    948.72 o 
  14   0   6     5545.04     5636.56    482.12 o 
  15   0   6    48783.66    50603.78    957.57 o 
  16   0   6    12787.26    12875.54    779.12 o 
  17   0   6    23834.86    26349.47   1758.04 o 
  18   0   6    12747.00    11766.98   1439.13 o 
  19   0   6    61047.43    68384.97   2696.33 o 
   1   1   6     6199.19     6550.19    177.30 o 
   2   1   6      346.11      342.73     84.02 o 
   3   1   6      373.55      508.09    112.25 o 
   4   1   6       85.40      554.70    249.40 o 
   5   1   6    11109.57    10179.80    370.93 o 
   6   1   6    10172.28    10080.84    318.31 o 
   7   1   6      561.65      211.06    238.12 o 
   8   1   6     8297.60     9389.24    300.89 o 
   9   1   6    70847.07    72846.80    918.88 o 
  10   1   6     9305.05     8893.45    283.12 o 
  11   1   6    23062.04    23004.29    440.19 o 
  12   1   6    92154.54    93334.40    792.21 o 
  13   1   6     2368.46     2400.92    288.08 o 
  14   1   6    67691.64    70034.06    964.11 o 
  15   1   6    22461.35    22373.12    648.32 o 
  16   1   6    41342.40    42388.71    838.31 o 
  17   1   6      116.81     -241.79    752.77 o 
  18   1   6    30862.18    34358.47    888.87 o 
  19   1   6    12578.21    12681.64    705.87 o 
   0   2   6   260328.34   252499.25   4487.82 o 
   1   2   6    56587.48    55833.48    413.35 o 
   2   2   6    53591.31    55487.06    438.36 o 
   3   2   6       57.74      407.57    131.75 o 
   4   2   6    13503.90    13681.02    269.21 o 
   5   2   6     2453.55     2738.34    207.72 o 
   6   2   6     1584.96     1677.94    156.92 o 
   7   2   6    34574.72    35140.43    411.90 o 
   8   2   6    28874.52    29390.35    411.26 o 
   9   2   6     5360.53     5358.36    262.50 o 
  10   2   6     5396.84     5320.41    315.23 o 
  11   2   6    10646.83    10806.47    438.81 o 
  12   2   6    95193.05    94122.83   2275.14 o 
  13   2   6    40813.59    38969.36   1397.56 o 
  14   2   6     4229.74     3659.44    428.15 o 
  15   2   6    40324.35    40856.03    940.94 o 
  16   2   6     9781.40    10090.40    710.83 o 
  17   2   6    19246.47    19774.07    916.66 o 
  18   2   6    10403.13    10012.69   1010.59 o 
   1   3   6     2998.37     2869.38    199.76 o 
   2   3   6       32.49       44.94     81.67 o 
   3   3   6      305.38      484.30    159.68 o 
   4   3   6       40.93      278.02    178.71 o 
   5   3   6     6334.63     6117.50    289.79 o 
   6   3   6     4064.49     3843.36    245.11 o 
   7   3   6      234.50       55.47    205.58 o 
   8   3   6     5655.31     5996.99    310.30 o 
   9   3   6    42698.53    45559.86    740.03 o 
  10   3   6     5183.29     4460.48    386.80 o 
  11   3   6    14812.52    15527.84    556.53 o 
  12   3   6    52153.86    52513.03    984.72 o 
  13   3   6     1590.38     1083.84    499.62 o 
  14   3   6    42559.62    43540.49    916.00 o 
  15   3   6    14872.81    12843.95    671.53 o 
  16   3   6    27217.80    25905.78    970.09 o 
   0   4   6   108525.63   109788.04   1161.41 o 
   1   4   6    21738.43    21128.08    426.36 o 
   2   4   6    20675.11    21550.53    425.88 o 
   3   4   6       21.41      -10.05    163.74 o 
   4   4   6     5247.39     5106.38    309.94 o 
   5   4   6      880.98     1081.71    309.17 o 
   6   4   6      929.29      404.07    256.06 o 
   7   4   6    14035.92    13044.68    501.71 o 
   8   4   6    13408.03    13270.61    509.79 o 
   9   4   6     3264.09     2784.68    420.66 o 
  10   4   6     2059.78     1863.81    446.58 o 
  11   4   6     5527.67     5479.83    485.46 o 
  12   4   6    46336.30    49266.76   1102.47 o 
  13   4   6    21279.78    21983.15    864.97 o 
   1   5   6      986.60      659.56    524.95 o 
   2   5   6      114.03       13.58    231.18 o 
   3   5   6      272.26     -161.00    309.78 o 
   4   5   6      115.76       32.20    233.04 o 
   5   5   6     2740.23     2039.37    528.71 o 
   6   5   6      801.96      -61.92    491.97 o 
   7   5   6       37.97      -56.42    147.15 o 
   1   0   7     4066.38     4487.26    204.87 o 
   2   0   7    31260.51    31562.77   1030.38 o 
   3   0   7    11606.57    12555.38    370.85 o 
   4   0   7    89872.88    89507.02    923.56 o 
   5   0   7      821.81      762.77    244.41 o 
   6   0   7    14759.85    15402.01    427.72 o 
   7   0   7    16676.54    17238.81    477.17 o 
   8   0   7    22954.19    23388.20    635.81 o 
   9   0   7    22837.45    22749.50    648.04 o 
  10   0   7    22919.46    23746.22    861.75 o 
  11   0   7    10741.91    11108.18    642.61 o 
  12   0   7     8232.68     8809.76    522.03 o 
  13   0   7     1480.91     1695.77    435.86 o 
  14   0   7      870.87      628.08    524.06 o 
  15   0   7     2730.52     1823.54    556.29 o 
  16   0   7    10993.34    10606.68    759.34 o 
  17   0   7    26186.16    26797.85   1758.28 o 
  18   0   7    14282.59    10752.09   1481.59 o 
  19   0   7    19464.74    20896.80   1841.97 o 
   0   1   7    42284.45    40805.26    512.74 o 
   1   1   7    12551.56    12526.99    223.88 o 
   2   1   7     1723.11     1634.72    145.60 o 
   3   1   7      207.42      486.14    154.38 o 
   4   1   7   329476.81   322551.22   3210.90 o 
   5   1   7    52947.94    51825.75    742.61 o 
   6   1   7    15424.87    16106.75    386.75 o 
   7   1   7   205150.88   206332.45   1803.96 o 
   8   1   7   348599.94   349667.81   4540.94 o 
   9   1   7      362.60      938.32    237.70 o 
  10   1   7   109093.04   111800.37   1154.46 o 
  11   1   7     2736.25     2798.43    289.65 o 
  12   1   7    35185.71    35892.58    545.48 o 
  13   1   7    56026.75    58593.50    687.41 o 
  14   1   7   113106.27   118785.21   1588.41 o 
  15   1   7     3405.40     3579.65    446.72 o 
  16   1   7     8218.79     8091.08    525.34 o 
  17   1   7     6980.31     6479.38    754.21 o 
  18   1   7    11045.87    10100.86    657.33 o 
   1   2   7     3325.55     3402.75    164.29 o 
   2   2   7    22121.43    22011.00    270.36 o 
   3   2   7     7872.92     8011.63    271.49 o 
   4   2   7    62324.11    61798.08    534.06 o 
   5   2   7      487.05      590.39    170.87 o 
   6   2   7    10461.95    11557.42    459.11 o 
   7   2   7    12070.26    11793.85    274.54 o 
   8   2   7    16623.24    15796.16    338.90 o 
   9   2   7    16990.74    17064.18    365.74 o 
  10   2   7    16162.14    16957.04    399.88 o 
  11   2   7     8083.35     9038.76    467.51 o 
  12   2   7     6584.50     6672.84    540.73 o 
  13   2   7     1359.38      726.26    344.64 o 
  14   2   7      666.42      361.12    433.97 o 
  15   2   7     2065.01     1718.21    479.56 o 
  16   2   7     8587.77     7680.51    569.09 o 
  17   2   7    21033.16    19711.27    695.45 o 
   0   3   7    14503.19    14602.25    500.07 o 
   1   3   7     6104.84     5759.11    234.81 o 
   2   3   7      714.83      707.09    180.69 o 
   3   3   7      176.32      234.54    130.61 o 
   4   3   7   176478.94   177538.33    945.51 o 
   5   3   7    27632.98    28021.57    491.99 o 
   6   3   7    10715.77    10723.51    328.37 o 
   7   3   7   113889.59   112834.34    839.65 o 
   8   3   7   190032.69   191782.53   1928.46 o 
   9   3   7      192.65      316.08    192.75 o 
  10   3   7    65117.74    65111.40    908.48 o 
  11   3   7     1439.40      806.15    275.08 o 
  12   3   7    20390.01    19037.97    628.81 o 
  13   3   7    36197.18    35714.12    814.53 o 
  14   3   7    69031.15    69755.55   1343.96 o 
  15   3   7     2397.34     1726.86    610.33 o 
   1   4   7     2156.46     1662.33    315.62 o 
   2   4   7    10133.71    10580.14    403.03 o 
   3   4   7     3173.75     2277.29    327.27 o 
   4   4   7    26741.41    27077.67    585.75 o 
   5   4   7      104.95       -8.68     83.33 o 
   6   4   7     4536.01     3769.34    401.55 o 
   7   4   7     5569.83     5341.44    496.52 o 
   8   4   7     7507.28     6827.24    555.77 o 
   9   4   7     8018.67     7716.21    570.42 o 
  10   4   7     6673.58     6733.91    565.17 o 
  11   4   7     4026.78     2619.00    585.17 o 
  12   4   7     3828.87     3051.97    551.86 o 
   0   5   7     2733.43     2310.86    876.82 o 
   1   5   7     2297.35     1401.50    553.19 o 
   2   5   7      235.89     -208.40    327.45 o 
   3   5   7      104.35     -182.23    338.72 o 
   4   5   7    68418.74    71088.10   1215.50 o 
   5   5   7    10164.02    10173.93    661.89 o 
   6   5   7     5702.86     3891.34    593.39 o 
   0   0   8    53513.42    51794.23    535.62 o 
   1   0   8   530809.50   523154.59   7055.48 o 
   2   0   8    21591.73    21904.47    417.78 o 
   3   0   8    39340.32    41020.98    892.64 o 
   4   0   8    42042.55    43362.46    673.92 o 
   5   0   8   137993.83   135847.45   1130.70 o 
   6   0   8     4309.31     4871.82    373.54 o 
   7   0   8    33316.06    32288.70    602.44 o 
   8   0   8     5431.93     5827.63    398.20 o 
   9   0   8    69187.85    71334.09   1696.20 o 
  10   0   8    10728.55    10948.98    696.56 o 
  11   0   8     4790.47     5392.32    448.55 o 
  12   0   8      266.28      847.29    347.43 o 
  13   0   8   101143.21   109114.26   1827.52 o 
  14   0   8    10135.23    10186.84    603.00 o 
  15   0   8     5393.32     4916.35    530.91 o 
  16   0   8     1896.93     1751.95    644.41 o 
  17   0   8     2698.08     2376.59    917.43 o 
  18   0   8     2269.89      496.85   1004.54 o 
   1   1   8    67737.95    66664.27   1466.43 o 
   2   1   8      251.55      342.84    112.96 o 
   3   1   8    11600.64    11095.90    309.09 o 
   4   1   8     1148.77     1140.08    207.27 o 
   5   1   8     2226.53     2368.08    246.05 o 
   6   1   8     3173.46     3644.52    276.58 o 
   7   1   8    63981.63    65856.63    873.80 o 
   8   1   8     1801.62     1815.91    286.57 o 
   9   1   8     3107.03     3144.75    286.04 o 
  10   1   8     8850.16     9177.51    330.03 o 
  11   1   8    10082.25    10521.32    372.40 o 
  12   1   8    47221.63    49427.69    642.34 o 
  13   1   8    15436.35    16347.72    447.85 o 
  14   1   8      509.45      202.27    200.04 o 
  15   1   8      535.51      401.65    433.98 o 
  16   1   8     8965.00     7971.05    531.53 o 
  17   1   8     4985.39     4043.17    517.10 o 
  18   1   8    25869.54    28439.85   1188.04 o 
   0   2   8    39837.55    39523.25    658.60 o 
   1   2   8   375357.34   370440.13   1996.97 o 
   2   2   8    16428.40    16743.36    275.49 o 
   3   2   8    28428.35    27885.76    491.00 o 
   4   2   8    31146.76    31465.83    460.04 o 
   5   2   8   104160.87   104353.54    815.96 o 
   6   2   8     3522.28     3966.02    244.15 o 
   7   2   8    22933.51    22680.87    410.09 o 
   8   2   8     3631.79     3927.80    273.56 o 
   9   2   8    53474.52    53655.86    693.22 o 
  10   2   8     8052.98     8213.76    351.86 o 
  11   2   8     4106.05     4663.60    397.24 o 
  12   2   8      185.91      108.27    108.75 o 
  13   2   8    80337.59    82050.75   1386.67 o 
  14   2   8     7670.67     7641.51    503.57 o 
  15   2   8     4579.57     3903.21    480.28 o 
  16   2   8     1368.16      927.07    818.80 o 
  17   2   8     2316.05     1859.46    679.79 o 
   1   3   8    36964.89    37789.86    519.87 o 
   2   3   8      260.13      679.73    254.58 o 
   3   3   8     5633.26     6060.00    314.28 o 
   4   3   8     1285.11     1349.92    256.53 o 
   5   3   8     1392.69     1528.26    280.91 o 
   6   3   8     2054.22     2211.65    297.79 o 
   7   3   8    38109.89    36345.33    615.30 o 
   8   3   8      994.63     1248.46    376.96 o 
   9   3   8     1702.67     1109.01    433.95 o 
  10   3   8     6366.24     6268.80    502.03 o 
  11   3   8     5996.58     6273.33    514.88 o 
  12   3   8    27233.55    26896.60    815.94 o 
  13   3   8     9361.06     8333.74    602.74 o 
  14   3   8      353.66      172.70    389.96 o 
  15   3   8      334.99     -222.30    366.45 o 
   0   4   8    20035.17    18951.57    788.23 o 
   1   4   8   165654.33   176929.97   1851.31 o 
   2   4   8     8870.98     8605.31    408.97 o 
   3   4   8    12919.78    11479.03    454.69 o 
   4   4   8    15271.10    14667.78    496.24 o 
   5   4   8    52575.50    55069.54   1747.75 o 
   6   4   8     2144.98     1372.49    389.13 o 
   7   4   8     8982.94     9864.57    616.90 o 
   8   4   8     1180.17      716.12    431.11 o 
   9   4   8    27207.63    26429.66    833.38 o 
  10   4   8     3838.60     2307.41    530.58 o 
  11   4   8     2662.39     2131.17    630.55 o 
   1   5   8    14940.95    13471.16    648.08 o 
   2   5   8      253.08      -22.38    154.79 o 
   3   5   8     1998.95     1489.17    454.89 o 
   4   5   8     1233.54      137.36    340.57 o 
   1   0   9     3397.68     3557.48    192.39 o 
   2   0   9     5448.81     5869.24    273.79 o 
   3   0   9     5907.64     5651.16    370.29 o 
   4   0   9     3141.63     3567.21    299.84 o 
   5   0   9    13554.53    13182.99    441.31 o 
   6   0   9      531.76     1176.64    297.05 o 
   7   0   9    58518.05    59772.09   1467.56 o 
   8   0   9     1569.52     2451.12    411.49 o 
   9   0   9    41953.46    42348.03   1578.34 o 
  10   0   9     1238.34     1323.27    372.76 o 
  11   0   9    62640.82    63766.57   1389.96 o 
  12   0   9    37634.41    39566.22    820.09 o 
  13   0   9    21317.13    21601.22    682.97 o 
  14   0   9      369.62      343.25    574.59 o 
  15   0   9    15272.93    15875.36    666.42 o 
  16   0   9     1161.86      850.19    678.89 o 
  17   0   9     6600.51     7897.78   1893.32 o 
  18   0   9    43235.40    45161.27   1702.24 o 
   0   1   9   293574.72   292475.56   4118.92 o 
   1   1   9    90016.59    89542.11    558.57 o 
   2   1   9      359.19      496.82    146.83 o 
   3   1   9    34856.51    35797.53    721.48 o 
   4   1   9     8670.01     8485.45    249.93 o 
   5   1   9   147041.06   144160.28   2179.14 o 
   6   1   9   218813.00   217619.84   1383.93 o 
   7   1   9     3848.93     3839.17    301.81 o 
   8   1   9     1468.09     2151.33    325.57 o 
   9   1   9    27556.93    28410.37    781.04 o 
  10   1   9    28626.21    28977.61    671.00 o 
  11   1   9     1075.31     1341.29    264.95 o 
  12   1   9    26221.92    26733.61    523.66 o 
  13   1   9     1507.98     1561.82    333.95 o 
  14   1   9     2488.90     2180.35    391.05 o 
  15   1   9    11305.37    10618.82    554.51 o 
  16   1   9    18198.31    17751.40    664.71 o 
  17   1   9    16976.35    18433.89    699.31 o 
   1   2   9     2419.26     2947.81    269.55 o 
   2   2   9     3785.64     3792.66    275.48 o 
   3   2   9     3901.43     4110.32    246.60 o 
   4   2   9     1966.23     2069.42    246.85 o 
   5   2   9     9715.11    10034.06    454.64 o 
   6   2   9      444.71      842.03    204.42 o 
   7   2   9    43279.85    44011.75    755.81 o 
   8   2   9     1227.37     1018.33    251.01 o 
   9   2   9    32307.42    32366.23    565.51 o 
  10   2   9      810.22      380.90    224.72 o 
  11   2   9    47284.53    48002.85   1081.99 o 
  12   2   9    29938.12    31678.18    726.35 o 
  13   2   9    17108.67    17025.76    568.28 o 
  14   2   9      263.01     -269.74    306.09 o 
  15   2   9    12284.23    12814.10    625.17 o 
  16   2   9      929.90      707.06    688.52 o 
   0   3   9   161879.94   163130.83   1474.13 o 
   1   3   9    48429.88    49045.88    990.10 o 
   2   3   9      158.43       -2.85    168.15 o 
   3   3   9    20960.10    20936.41    475.00 o 
   4   3   9     5267.98     5105.83    328.80 o 
   5   3   9    83834.02    85466.21    936.33 o 
   6   3   9   126462.59   127118.84   1121.10 o 
   7   3   9     1856.67     1467.89    330.06 o 
   8   3   9      634.85       79.99    239.05 o 
   9   3   9    18377.86    17980.10    586.50 o 
  10   3   9    18758.27    18623.11    610.96 o 
  11   3   9      739.29      628.09    341.03 o 
  12   3   9    16942.46    16143.44    635.76 o 
  13   3   9      960.66      333.32    275.93 o 
  14   3   9     1435.01      432.04    526.63 o 
   1   4   9     1063.62      588.61    317.73 o 
   2   4   9     1581.67      998.79    367.84 o 
   3   4   9     1352.31     1184.85    396.81 o 
   4   4   9      578.58        8.83     83.35 o 
   5   4   9     4202.10     4530.84    457.26 o 
   6   4   9      302.10      240.79    432.27 o 
   7   4   9    20571.52    19637.74    993.32 o 
   8   4   9      723.74      590.87    764.25 o 
   9   4   9    16536.81    16609.63    740.26 o 
  10   4   9      266.26      217.02    640.00 o 
   0   0  10      125.72      234.36    177.56 o 
   1   0  10     7593.87     7220.03    238.66 o 
   2   0  10    13613.21    13970.01    375.69 o 
   3   0  10    21193.16    21554.71    477.73 o 
   4   0  10    10979.03    10965.17    414.28 o 
   5   0  10    45695.61    46755.19    727.31 o 
   6   0  10       30.85      508.38    313.77 o 
   7   0  10     1623.15     1370.15    324.11 o 
   8   0  10    16940.35    17540.86    535.74 o 
   9   0  10    15817.40    15253.10    533.70 o 
  10   0  10     4602.37     3993.65    419.07 o 
  11   0  10   135710.75   140688.52   1468.82 o 
  12   0  10     4166.51     4328.61    529.05 o 
  13   0  10      279.35      211.10    631.84 o 
  14   0  10    63068.57    66686.59   1100.81 o 
  15   0  10    11879.69    11150.37    622.49 o 
  16   0  10     3352.14     3121.64    634.62 o 
  17   0  10    32719.10    34277.55   1481.39 o 
   1   1  10      458.49      702.35    156.89 o 
   2   1  10   181706.09   183137.52   2183.50 o 
   3   1  10      906.18     1535.93    341.80 o 
   4   1  10     4059.99     4045.99    270.48 o 
   5   1  10    30532.17    30743.98    559.84 o 
   6   1  10    59253.86    60675.90    785.55 o 
   7   1  10        6.47      295.19    229.02 o 
   8   1  10    32271.91    33150.27    604.41 o 
   9   1  10     6913.46     6907.14    378.15 o 
  10   1  10    42926.62    44499.34    786.01 o 
  11   1  10     1489.32     1107.00    302.83 o 
  12   1  10    11108.70    10572.32    414.19 o 
  13   1  10    33186.42    34183.83    611.44 o 
  14   1  10     6756.84     6841.86    460.42 o 
  15   1  10       55.80       70.48    228.97 o 
  16   1  10    10684.70    10425.51    599.89 o 
  17   1  10    24067.93    24434.22    908.00 o 
   0   2  10      180.37      635.72    232.95 o 
   1   2  10     4820.18     5006.49    272.99 o 
   2   2  10     9973.19    10056.63    350.67 o 
   3   2  10    15850.30    15877.68    324.41 o 
   4   2  10     7805.51     8297.34    323.74 o 
   5   2  10    35023.75    35757.57    558.07 o 
   6   2  10       22.57      607.40    276.06 o 
   7   2  10      850.35      678.44    206.89 o 
   8   2  10    12769.27    12345.55    429.34 o 
   9   2  10    12643.76    13279.12    492.64 o 
  10   2  10     3544.07     2946.88    396.48 o 
  11   2  10   107309.73   110353.87   1350.92 o 
  12   2  10     2974.06     3028.24    436.71 o 
  13   2  10      288.29     -185.38    348.01 o 
  14   2  10    50510.52    52044.06    964.97 o 
  15   2  10     9025.47     9276.67    595.03 o 
   1   3  10      295.24      399.38    187.85 o 
   2   3  10   100665.53   100923.29   1219.97 o 
   3   3  10      211.75      340.06    445.32 o 
   4   3  10     2355.88     1945.73    310.64 o 
   5   3  10    17252.04    17599.72    534.81 o 
   6   3  10    31293.33    31373.31    955.82 o 
   7   3  10       23.25      -20.31    141.31 o 
   8   3  10    19022.05    17559.13    665.05 o 
   9   3  10     3939.68     3791.97    480.56 o 
  10   3  10    27107.59    27009.79    815.11 o 
  11   3  10      579.14      213.24    455.16 o 
  12   3  10     7665.58     7493.50    612.83 o 
  13   3  10    22447.62    21696.13    843.71 o 
   0   4  10      259.95      -35.38    590.16 o 
   1   4  10     1408.74     1603.30    444.55 o 
   2   4  10     4565.93     3032.54    426.16 o 
   3   4  10     7749.66     6846.73    564.65 o 
   4   4  10     3210.16     3062.61    463.46 o 
   5   4  10    18399.01    17065.35    937.99 o 
   6   4  10       13.95     -185.17    385.95 o 
   7   4  10      131.66      475.38    397.96 o 
   8   4  10     6211.83     5681.99    644.24 o 
   9   4  10     7210.12     5910.01    611.04 o 
   1   0  11    26980.54    27597.21    416.38 o 
   2   0  11     7125.84     7412.52    313.16 o 
   3   0  11    41243.20    43211.04    655.68 o 
   4   0  11     4375.68     4350.25    339.97 o 
   5   0  11   243904.66   244445.30   1996.06 o 
   6   0  11   143619.66   142313.36   1293.92 o 
   7   0  11   125402.94   124703.23   1143.33 o 
   8   0  11    27835.49    28119.41    629.90 o 
   9   0  11    21063.43    20773.37    594.12 o 
  10   0  11     2763.83     3147.46    469.00 o 
  11   0  11    50030.13    51554.21   1338.95 o 
  12   0  11    66999.61    70584.51   1343.55 o 
  13   0  11    60955.20    65240.97   1075.24 o 
  14   0  11     3328.25     2767.49    574.31 o 
  15   0  11    38550.73    40725.95    947.60 o 
  16   0  11     3611.98     3163.88    622.04 o 
   0   1  11    58471.57    57505.68   1169.46 o 
   1   1  11    42757.38    42503.39    816.99 o 
   2   1  11        1.80      610.20    218.62 o 
   3   1  11      382.32      305.50    155.76 o 
   4   1  11     3792.02     3984.50    370.50 o 
   5   1  11    44162.35    44776.79    835.86 o 
   6   1  11     3598.04     3292.72    252.63 o 
   7   1  11     1333.90     1302.70    271.58 o 
   8   1  11     2977.86     2850.89    276.76 o 
   9   1  11     4033.01     3856.20    286.02 o 
  10   1  11     1774.54     1745.73    315.48 o 
  11   1  11     1784.09     1821.17    332.03 o 
  12   1  11       10.54      -47.57     90.41 o 
  13   1  11     3508.69     3449.27    372.09 o 
  14   1  11      288.55       16.84    117.27 o 
  15   1  11     7763.16     6523.08    540.43 o 
  16   1  11     6135.57     5563.99    523.63 o 
   1   2  11    18653.88    18433.83    396.42 o 
   2   2  11     5886.26     5911.61    320.14 o 
   3   2  11    32570.39    33269.66    583.96 o 
   4   2  11     3553.51     3629.12    381.49 o 
   5   2  11   182043.16   190883.61   2051.58 o 
   6   2  11   109564.19   114920.29    988.02 o 
   7   2  11    95857.23    96027.09   1662.62 o 
   8   2  11    21971.35    22183.05    595.01 o 
   9   2  11    15816.29    16456.50    637.93 o 
  10   2  11     2262.92     2085.85    402.06 o 
  11   2  11    39507.43    39881.13   1218.65 o 
  12   2  11    53566.29    57621.75    961.42 o 
  13   2  11    47329.91    50172.84    857.22 o 
  14   2  11     2595.42     2237.53    535.07 o 
  15   2  11    31479.63    32764.60    858.72 o 
   0   3  11    35516.45    37594.00    842.08 o 
   1   3  11    25333.71    24937.99    558.14 o 
   2   3  11        5.13      -55.90    193.62 o 
   3   3  11      149.56       80.75    268.73 o 
   4   3  11     2266.49     1809.85    359.62 o 
   5   3  11    25124.98    25200.16    632.06 o 
   6   3  11     2508.87     1892.08    394.15 o 
   7   3  11      749.62      654.24    563.02 o 
   8   3  11     1729.91     1839.89    469.66 o 
   9   3  11     1975.85     1987.67    545.83 o 
  10   3  11     1083.47      963.42    640.51 o 
  11   3  11     1363.50     1168.02    558.41 o 
  12   3  11        8.49      -27.17    165.10 o 
   1   4  11     7596.95     6546.84    454.31 o 
   2   4  11     3415.22     2894.44    571.78 o 
   3   4  11    17548.94    16206.94    557.52 o 
   4   4  11     2021.99     1290.92    527.15 o 
   5   4  11    87020.71    89749.04   1562.52 o 
   6   4  11    55146.39    55005.06   1146.14 o 
   7   4  11    47490.05    50336.08   1126.80 o 
   8   4  11    11606.91    11137.83    696.42 o 
   0   0  12     2132.29     2707.10    444.13 o 
   1   0  12      389.55      464.03    267.90 o 
   2   0  12    13722.03    13174.58    518.71 o 
   3   0  12     7755.91     7563.32    719.44 o 
   4   0  12    22168.71    21607.34    519.62 o 
   5   0  12    40539.32    40714.04   1127.52 o 
   6   0  12       70.34     -108.51    190.05 o 
   7   0  12     4534.46     3784.11    353.96 o 
   8   0  12     2593.22     1996.37    375.48 o 
   9   0  12     4055.88     3901.23    421.34 o 
  10   0  12    14056.43    13470.73    555.14 o 
  11   0  12     2975.44     2569.60    447.09 o 
  12   0  12        5.22       20.34    504.97 o 
  13   0  12     8370.23     8726.79    571.01 o 
  14   0  12     2687.51     1856.43    620.99 o 
  15   0  12     9879.78     9020.26    651.20 o 
   1   1  12   136783.17   135938.77   2261.68 o 
   2   1  12    13849.43    13554.96    479.01 o 
   3   1  12    97204.41   100545.61   1456.01 o 
   4   1  12      416.65      264.68    173.37 o 
   5   1  12      358.65      671.58    264.12 o 
   6   1  12       33.90      -10.53    179.67 o 
   7   1  12    88080.24    92020.37   1369.64 o 
   8   1  12    13200.88    13961.33    618.47 o 
   9   1  12      556.08      339.31    343.87 o 
  10   1  12    14447.56    14842.49    451.45 o 
  11   1  12    95880.56    97512.89    950.68 o 
  12   1  12     1091.19      802.24    335.84 o 
  13   1  12    20537.85    19893.87    548.71 o 
  14   1  12      186.44      -23.83     61.07 o 
  15   1  12     5203.48     4970.58    564.75 o 
   0   2  12     1834.31     1473.62    372.57 o 
   1   2  12      253.32       48.83    167.84 o 
   2   2  12    11079.02    10512.18    392.87 o 
   3   2  12     6292.30     6572.12    429.98 o 
   4   2  12    17510.26    17250.44    799.69 o 
   5   2  12    30980.82    31235.65    832.12 o 
   6   2  12       25.99      -91.78    309.48 o 
   7   2  12     3885.83     4473.91    431.43 o 
   8   2  12     2220.58     2054.01    419.42 o 
   9   2  12     3468.25     3809.41    528.13 o 
  10   2  12    11046.64    10198.84    508.00 o 
  11   2  12     2217.18     1463.78    388.93 o 
  12   2  12       13.45      180.27    426.19 o 
  13   2  12     6336.17     5294.67    497.63 o 
  14   2  12     2044.41     1572.81    650.36 o 
   1   3  12    84296.94    85068.07   1156.82 o 
   2   3  12     8032.56     8335.35    429.94 o 
   3   3  12    63494.08    64324.18    844.51 o 
   4   3  12      408.73      -39.97    306.29 o 
   5   3  12      149.80     -162.05    191.42 o 
   6   3  12       28.93       77.68    346.69 o 
   7   3  12    55616.47    57449.37   1093.73 o 
   8   3  12     8558.21     7617.36    574.89 o 
   9   3  12      285.43     -112.31    242.07 o 
  10   3  12    10268.72     9286.64    635.53 o 
  11   3  12    60978.98    62873.14   1224.45 o 
   0   4  12     1211.72      113.44    469.11 o 
   1   4  12       67.09     -180.88    261.92 o 
   2   4  12     6563.93     5438.21    597.40 o 
   3   4  12     3641.84     2600.52    510.27 o 
   4   4  12     9657.83     8842.82    606.39 o 
   5   4  12    15535.31    14727.25    761.76 o 
   6   4  12        9.99     -317.17   2791.14 o 
   1   0  13     6355.77     7036.38    403.09 o 
   2   0  13   196195.23   199994.42   2386.77 o 
   3   0  13      411.36      678.40    461.49 o 
   4   0  13    54495.14    53520.70   2442.89 o 
   5   0  13    11787.86    12522.58    730.25 o 
   6   0  13     1129.49     1256.97    674.68 o 
   7   0  13    25551.51    27367.70    827.84 o 
   8   0  13   138510.84   139373.67   1772.39 o 
   9   0  13    12311.34    12404.20    679.75 o 
  10   0  13     2763.89     1797.97    571.81 o 
  11   0  13     1179.06      444.48    368.93 o 
  12   0  13      195.83      233.24    310.89 o 
  13   0  13     3944.14     3403.29    623.65 o 
  14   0  13      238.51     -134.69    184.92 o 
   0   1  13    10928.99     9940.00    469.57 o 
   1   1  13     2572.69     2458.32    251.11 o 
   2   1  13     7899.12     7004.42    334.39 o 
   3   1  13     2248.33     2098.98    264.39 o 
   4   1  13    13051.00    13484.35    395.37 o 
   5   1  13     1095.65      970.24    307.95 o 
   6   1  13    16461.64    16157.00    451.80 o 
   7   1  13    31559.13    31126.43    658.84 o 
   8   1  13        7.67      146.20    209.56 o 
   9   1  13    33274.27    34320.68    640.05 o 
  10   1  13     1808.44     1688.64    339.92 o 
  11   1  13     8790.24     7605.78    442.34 o 
  12   1  13    49711.74    52226.52   1037.44 o 
  13   1  13    43005.90    44933.88    925.93 o 
  14   1  13     4184.49     3750.58    532.47 o 
   1   2  13     5299.84     4788.55    361.79 o 
   2   2  13   150906.56   152691.56   2458.23 o 
   3   2  13      304.55      103.54    237.05 o 
   4   2  13    41659.93    40785.00    896.53 o 
   5   2  13     8911.04     7448.63    473.87 o 
   6   2  13     1167.52      806.71    427.99 o 
   7   2  13    20338.44    20780.18    841.30 o 
   8   2  13   110129.04   114425.75   2121.12 o 
   9   2  13     9661.71     9387.51    664.85 o 
  10   2  13     2161.43     2031.31    487.13 o 
  11   2  13      866.65      469.48    604.15 o 
  12   2  13      171.95       -4.75    256.90 o 
  13   2  13     3382.15     2357.93    571.78 o 
   0   3  13     6521.69     6431.19    545.99 o 
   1   3  13     1301.68      811.52    412.85 o 
   2   3  13     4303.82     4109.33    411.03 o 
   3   3  13     1373.75      477.14    321.56 o 
   4   3  13     7592.59     7132.19    508.15 o 
   5   3  13      758.91      784.69    475.12 o 
   6   3  13    10037.15     9578.92    546.68 o 
   7   3  13    21218.12    20402.91    765.34 o 
   8   3  13        7.01     -240.92    543.05 o 
   9   3  13    21231.06    21478.58    812.16 o 
  10   3  13     1072.27      340.62    397.40 o 
   1   4  13     3270.82     1239.70    443.81 o 
   2   4  13    76014.63    79420.10   1477.80 o 
   3   4  13      119.79     -105.59    244.20 o 
   0   0  14   126876.06   118336.13   1815.95 o 
   1   0  14    51480.43    51450.04   1274.04 o 
   2   0  14    41327.88    43012.11   1951.88 o 
   3   0  14    11187.52    11430.94   2126.99 o 
   4   0  14     6935.90     5940.27    952.05 o 
   5   0  14      466.07      126.87    338.33 o 
   6   0  14    15854.29    16429.18    844.25 o 
   7   0  14     9639.07    10245.94    659.37 o 
   8   0  14    19525.23    20466.64    802.91 o 
   9   0  14     3246.68     2058.59    566.23 o 
  10   0  14    13885.85    13542.91    742.59 o 
  11   0  14    12433.83    12130.95    735.50 o 
  12   0  14     3423.21     2614.71    675.31 o 
  13   0  14     6022.91     5289.86    688.82 o 
   1   1  14    27622.00    26088.42   1290.39 o 
   2   1  14     7834.56     7516.83    651.85 o 
   3   1  14    55218.08    60672.41   1877.60 o 
   4   1  14     4280.58     3767.55    465.10 o 
   5   1  14       51.61      396.37    380.45 o 
   6   1  14     3405.83     3337.44    328.73 o 
   7   1  14     2171.75     1490.00    345.21 o 
   8   1  14     8754.55     7781.94    407.90 o 
   9   1  14    20977.19    20144.70    501.25 o 
  10   1  14      835.33      374.16    386.85 o 
  11   1  14    10962.52    10665.44    467.61 o 
  12   1  14    14765.09    14561.78    512.62 o 
  13   1  14    69224.98    72014.34   1016.12 o 
   0   2  14    96220.59    97514.47   1242.28 o 
   1   2  14    39899.92    38359.48   1025.33 o 
   2   2  14    32040.92    31726.07    719.43 o 
   3   2  14     8619.91     7652.64    501.75 o 
   4   2  14     5672.55     5394.61    472.23 o 
   5   2  14      460.12      297.49    488.34 o 
   6   2  14    12008.61    11727.40    563.46 o 
   7   2  14     7239.39     7321.73    514.18 o 
   8   2  14    14683.56    14771.33    687.88 o 
   9   2  14     2448.48     1802.14    514.99 o 
  10   2  14    11583.22    10896.48    636.37 o 
  11   2  14     9743.27     7644.06    638.52 o 
   1   3  14    16416.00    16254.48    600.66 o 
   2   3  14     4438.57     3874.32    437.27 o 
   3   3  14    35638.75    34377.83   1144.41 o 
   4   3  14     2444.54     2535.78    528.42 o 
   5   3  14       16.19     -224.87    302.40 o 
   6   3  14     2292.50      535.81    374.54 o 
   7   3  14     1337.28      263.18    272.19 o 
   8   3  14     6358.12     5317.15    604.55 o 
   1   0  15     3627.65     3687.91   2072.79 o 
   2   0  15        9.41      -76.12    401.75 o 
   3   0  15    56319.80    56211.20   2845.59 o 
   4   0  15     9297.66     8384.40   1269.59 o 
   5   0  15      100.87     -129.33    560.35 o 
   6   0  15    25364.05    23000.21   1016.85 o 
   7   0  15     1041.54      643.35    692.18 o 
   8   0  15     6456.31     5343.21    609.45 o 
   9   0  15      145.45     -186.25    338.05 o 
  10   0  15     4372.37     3552.68    633.51 o 
  11   0  15      102.60       -7.58    466.35 o 
  12   0  15     1458.28     1201.74    737.47 o 
   0   1  15      382.50     -118.85    539.21 o 
   1   1  15     3291.67     3322.19    620.60 o 
   2   1  15     6108.31     5870.72    830.14 o 
   3   1  15    34357.07    35808.24   2677.67 o 
   4   1  15     3031.64     3164.41    558.35 o 
   5   1  15    88139.80    93911.29   1431.10 o 
   6   1  15     1738.02     2002.99    549.99 o 
   7   1  15    30318.78    30650.04   1344.77 o 
   8   1  15    13707.80    12824.90    673.31 o 
   9   1  15    88879.27    92709.17   1259.14 o 
  10   1  15     3856.83     2597.00    552.22 o 
  11   1  15    13083.00    12276.40    656.85 o 
   1   2  15     2981.79     2412.27    383.47 o 
   2   2  15       18.31     -380.43    553.32 o 
   3   2  15    45264.57    46964.07   1643.84 o 
   4   2  15     6875.84     6574.52    521.47 o 
   5   2  15       74.35     -444.52    614.53 o 
   6   2  15    20650.84    21309.36   1098.28 o 
   7   2  15      803.94      107.89    365.18 o 
   8   2  15     5359.41     4542.58    563.39 o 
   9   2  15      121.34      -34.57    797.68 o 
  10   2  15     3423.25     2732.71    607.89 o 
   0   3  15      480.38     -508.51    568.85 o 
   1   3  15     2382.06     1345.31    505.20 o 
   2   3  15     3807.52     2916.77    509.63 o 
   3   3  15    22672.25    21355.96    834.86 o 
   4   3  15     2122.01      873.70    348.94 o 
   5   3  15    57144.52    58935.41   1433.25 o 
   0   0  16    20503.34    21812.07   2287.09 o 
   1   0  16    43715.62    48196.42   2077.40 o 
   2   0  16      358.63      338.33  16874.13 o 
   3   0  16    18032.25    18017.90   2074.92 o 
   4   0  16    41123.25    38764.52   1185.06 o 
   5   0  16     6302.78     5803.79    772.14 o 
   6   0  16     1847.67     1259.38    691.77 o 
   7   0  16     1773.98     1353.21    651.00 o 
   8   0  16    57295.75    59160.98   1258.35 o 
   9   0  16    62036.93    63634.58   1328.01 o 
  10   0  16    27186.30    25396.26    976.36 o 
   1   1  16     4059.62     4696.83    902.65 o 
   2   1  16    15764.70    15257.36    872.10 o 
   3   1  16     1991.27     1180.53    517.73 o 
   4   1  16    16411.34    15394.39   1003.42 o 
   5   1  16    14295.43    13685.28    745.38 o 
   6   1  16    17894.61    18925.37    837.47 o 
   7   1  16     6144.92     5474.08    613.31 o 
   8   1  16     4525.26     4152.88    638.94 o 
   9   1  16      786.63       45.61    296.06 o 
  10   1  16     4705.65     3430.49    591.24 o 
   0   2  16    17210.93    15568.83   1100.67 o 
   1   2  16    36170.96    33612.24   1361.61 o 
   2   2  16      317.62     -171.58   1102.20 o 
   3   2  16    14284.72    14644.95   1136.46 o 
   4   2  16    33141.16    32830.46   1159.31 o 
   5   2  16     5241.78     4627.51    701.57 o 
   6   2  16     1593.85      497.60    427.51 o 
   7   2  16     1622.47     1100.61    851.85 o 
   1   0  17    13111.15    13958.45   1608.73 o 
   2   0  17     4519.96     3149.15   1458.58 o 
   3   0  17    10840.73    11712.31   1589.76 o 
   4   0  17     5498.81     5410.93   1463.70 o 
   5   0  17     7599.60     8047.15   1513.84 o 
   6   0  17    30509.79    33751.86   1881.53 o 
   7   0  17     6013.58     4438.68    981.18 o 
   8   0  17     6604.16     5428.35   1022.91 o 
   0   1  17    41971.23    40227.91   3138.50 o 
   1   1  17    20521.03    19672.46   1711.65 o 
   2   1  17     9011.00     6877.78    765.08 o 
   3   1  17        9.05       -4.01    747.92 o 
   4   1  17    64756.55    69638.55   2268.39 o 
   5   1  17      101.58       11.23    149.55 o 
   6   1  17    20402.24    19016.96    807.14 o 
   7   1  17    41602.85    42088.25   1499.11 o 
   1   2  17    10696.22     9805.20    740.05 o 
   2   2  17     3486.96     2049.45    741.72 o 
   3   2  17     8320.02     6804.53    792.58 o 
   4   2  17     4660.20     4243.96    798.76 o 
   0   0  18     3930.18     3489.84   2368.86 o 
   1   0  18    13073.63    13828.02   1735.92 o 
   2   0  18        8.94     -486.33   1501.29 o 
   3   0  18     3463.14     2735.68   1825.32 o 
   4   0  18      965.75     -120.96    803.56 o 
   5   0  18    14079.38    12682.89   1718.63 o 
   1   1  18    70682.74    85596.62   4716.05 o 
   2   1  18     1160.72      629.30   1194.99 o 
   3   1  18    33521.20    33887.73   1688.41 o 
   4   1  18    16209.79    14502.25    836.37 o 
                                                 
